# Supplementary material for: 2-[(Pyridin-3-yl­amino)­meth­yl]phenol
Source: Acta Crystallogr Sect E Struct Rep Online. 2011 Nov 12;67(Pt 12):o3259. doi: 10.1107/S160053681104685X (PMC3238919; doi:10.1107/S160053681104685X)
Supplement: Supplementary file 1 [file e-67-o3259-sup1.cif]

##############################################################################
#                                                                            #
# This CIF contains the data in a paper accepted for publication in          #
# Acta Crystallographica Section E. It conforms to the requirements of       #
# Notes for Authors for Acta Crystallographica Section E, and has been       #
# peer reviewed under the auspices of the IUCr Commission on Journals.       #
#                                                                            #
# Full details of the Crystallographic Information File format               #
# are given in the paper "The Crystallographic Information File (CIF):       #
# a New Standard Archive File for Crystallography" by S. R. Hall, F. H.      #
# Allen and I. D. Brown [Acta Cryst. (1991), A47, 655-685].                  #
#                                                                            #
# The current version of the core CIF dictionary is obtainable from          #
# ftp://ftp.iucr.org/pub/cif_core.dic.                                       #
#                                                                            #
# Software is freely available for graphical display of the structure(s)     #
# in this CIF. For information consult the CIF software page                 #
# http://www.iucr.org/resources/cif/software.                                #
#                                                                            #
# This file may be used for bona fide research purposes within the           #
# scientific community so long as proper attribution is given to the journal # 
# article from which it was obtained.                                        #
#                                                                            #
##############################################################################
data_global
_audit_creation_method     SHELXL-97
_journal_date_recd_electronic     2011-11-04
_journal_date_accepted     2011-11-07
_journal_name_full     'Acta Crystallographica, Section E'
_journal_year     2011
_journal_volume     67
_journal_issue     12
_journal_page_first     o3259
_journal_page_last     o3259
_journal_paper_category     QO
_journal_coeditor_code     XU5384
_publ_contact_author
;
     Dr. Seik Weng Ng
     Department of Chemistry
     University of Malaya
     50603 Kuala Lumpur
     Malaysia
;
_publ_contact_author_email     seikweng@um.edu.my
_publ_contact_author_fax     '03 7967 4193'
_publ_contact_author_phone     '03 7967 6778'
_publ_section_title
;
2-[(Pyridin-3-ylamino)methyl]phenol
;
loop_
    _publ_author_name
    _publ_author_address
    'Xu, Jing'
;
Key Laboratory of Functional Inorganic Material Chemistry
Ministry of Education
Heilongjiang University
Harbin 150080
People's Republic of China
;
    'Gao, Shan'
;
Key Laboratory of Functional Inorganic Material Chemistry
Ministry of Education
Heilongjiang University
Harbin 150080
People's Republic of China
;
    'Ng, Seik Weng'
;
Department of Chemistry
University of Malaya
50603 Kuala Lumpur
Malaysia
and
Chemistry Department
Faculty of Science
King Abdulaziz University
PO Box 80203 Jeddah
Saudi Arabia
;
data_I
_audit_creation_method     SHELXL-97
_chemical_name_systematic
;
2-[(Pyridin-3-ylamino)methyl]phenol
;
_chemical_name_common     ?
_chemical_formula_moiety     'C12 H12 N2 O'
_chemical_formula_sum     'C12 H12 N2 O'
_chemical_formula_iupac     'C12 H12 N2 O'
_chemical_formula_weight     200.24
_chemical_melting_point     ?
_symmetry_cell_setting     monoclinic
_symmetry_space_group_name_H-M     'P 21/c'
_symmetry_space_group_name_Hall     '-P 2ybc'
loop_
    _symmetry_equiv_pos_as_xyz
    'x, y, z'
    '-x, y+1/2, -z+1/2'
    '-x, -y, -z'
    'x, -y-1/2, z-1/2'
_cell_length_a     5.8386(11)
_cell_length_b     13.399(3)
_cell_length_c     13.169(3)
_cell_angle_alpha     90.00
_cell_angle_beta     90.519(6)
_cell_angle_gamma     90.00
_cell_volume     1030.1(4)
_cell_formula_units_Z     4
_cell_measurement_reflns_used     5377
_cell_measurement_theta_min     3.04
_cell_measurement_theta_max     27.48
_cell_measurement_temperature     293(2)
_exptl_crystal_description     prism
_exptl_crystal_colour     colorless
_exptl_crystal_size_max     0.21
_exptl_crystal_size_mid     0.12
_exptl_crystal_size_min     0.12
_exptl_crystal_density_diffrn     1.291
_exptl_crystal_density_meas     ?
_exptl_crystal_density_method     'not measured'
_exptl_crystal_F_000     424
_exptl_absorpt_coefficient_mu     0.084
_exptl_absorpt_correction_type     multi-scan
_exptl_absorpt_process_details     '(ABSCOR; Higashi, 1995)'
_exptl_absorpt_correction_T_min     0.9825
_exptl_absorpt_correction_T_max     0.9900
_diffrn_ambient_temperature     293(2)
_diffrn_radiation_type     MoK\a
_diffrn_radiation_wavelength     0.71073
_diffrn_radiation_source     'fine-focus sealed tube'
_diffrn_radiation_monochromator     graphite
_diffrn_measurement_device_type     'Rigaku R-AXIS RAPID IP'
_diffrn_measurement_method     '\w scan'
_diffrn_detector_area_resol_mean     ?
_diffrn_reflns_number     9845
_diffrn_reflns_av_R_equivalents     0.0423
_diffrn_reflns_av_sigmaI/netI     0.0359
_diffrn_reflns_theta_min     3.04
_diffrn_reflns_theta_max     27.48
_diffrn_reflns_theta_full     27.48
_diffrn_measured_fraction_theta_max     0.996
_diffrn_measured_fraction_theta_full     0.996
_diffrn_reflns_limit_h_min     -7
_diffrn_reflns_limit_h_max     7
_diffrn_reflns_limit_k_min     -17
_diffrn_reflns_limit_k_max     17
_diffrn_reflns_limit_l_min     -17
_diffrn_reflns_limit_l_max     16
_diffrn_standards_number     0
_diffrn_standards_interval_count     0
_diffrn_standards_interval_time     0
_diffrn_standards_decay_%     0
_reflns_number_total     2358
_reflns_number_gt     1879
_reflns_threshold_expression     I>2\s(I)
_refine_ls_structure_factor_coef     Fsqd
_refine_ls_matrix_type     full
_refine_ls_R_factor_all     0.0558
_refine_ls_R_factor_gt     0.0466
_refine_ls_wR_factor_gt     0.1287
_refine_ls_wR_factor_ref     0.1371
_refine_ls_goodness_of_fit_ref     1.075
_refine_ls_restrained_S_all     1.076
_refine_ls_number_reflns     2358
_refine_ls_number_parameters     144
_refine_ls_number_restraints     2
_refine_ls_hydrogen_treatment     mixed
_refine_ls_weighting_scheme     calc
_refine_ls_weighting_details
         'calc w=1/[\s^2^(Fo^2^)+(0.0752P)^2^+0.0952P] where P=(Fo^2^+2Fc^2^)/3'
_atom_sites_solution_hydrogens     geom
_atom_sites_solution_primary     direct
_atom_sites_solution_secondary     difmap
_refine_ls_shift/su_max     0.001
_refine_ls_shift/su_mean     0.001
_refine_diff_density_max     0.259
_refine_diff_density_min     -0.183
_refine_ls_extinction_method     none
_refine_ls_extinction_coef     ?
loop_
    _atom_type_symbol
    _atom_type_description
    _atom_type_scat_dispersion_real
    _atom_type_scat_dispersion_imag
    _atom_type_scat_source
    'C' 'C' 0.0033 0.0016
                         'International Tables Vol C Tables 4.2.6.8 and 6.1.1.4'
    'H' 'H' 0.0000 0.0000
                         'International Tables Vol C Tables 4.2.6.8 and 6.1.1.4'
    'N' 'N' 0.0061 0.0033
                         'International Tables Vol C Tables 4.2.6.8 and 6.1.1.4'
    'O' 'O' 0.0106 0.0060
                         'International Tables Vol C Tables 4.2.6.8 and 6.1.1.4'
_computing_data_collection     'RAPID-AUTO (Rigaku, 1998)'
_computing_cell_refinement     'RAPID-AUTO (Rigaku, 1998)'
_computing_data_reduction     'CrystalClear (Rigaku/MSC, 2002)'
_computing_structure_solution     'SHELXS97 (Sheldrick, 2008)'
_computing_structure_refinement     'SHELXL97 (Sheldrick, 2008)'
_computing_molecular_graphics     'X-SEED (Barbour, 2001)'
_computing_publication_material     'publCIF (Westrip, 2010)'
loop_
    _atom_site_type_symbol
    _atom_site_label
    _atom_site_fract_x
    _atom_site_fract_y
    _atom_site_fract_z
    _atom_site_U_iso_or_equiv
    _atom_site_adp_type
    _atom_site_calc_flag
    _atom_site_refinement_flags
    _atom_site_occupancy
    _atom_site_symmetry_multiplicity
    _atom_site_disorder_assembly
    _atom_site_disorder_group
    O O1 1.17862(17) 0.30493(7) 0.38420(7) 0.0517(3) Uani d D 1 1 . .
    H H1O 1.249(3) 0.2486(9) 0.3790(12) 0.073(5) Uiso d D 1 1 . .
    N N1 0.6391(2) 0.42170(9) 0.32008(9) 0.0512(3) Uani d D 1 1 . .
    H H1N 0.534(2) 0.3813(10) 0.3444(11) 0.059(4) Uiso d D 1 1 . .
    N N2 0.61025(18) 0.63154(8) 0.14353(8) 0.0493(3) Uani d . 1 1 . .
    C C1 1.0374(2) 0.30367(9) 0.46539(9) 0.0396(3) Uani d . 1 1 . .
    C C2 1.0673(2) 0.23629(11) 0.54458(10) 0.0499(3) Uani d . 1 1 . .
    H H2 1.1882 0.1911 0.5429 0.060 Uiso calc R 1 1 . .
    C C3 0.9202(3) 0.23577(13) 0.62516(10) 0.0591(4) Uani d . 1 1 . .
    H H3 0.9407 0.1897 0.6773 0.071 Uiso calc R 1 1 . .
    C C4 0.7428(3) 0.30289(14) 0.62928(11) 0.0669(5) Uani d . 1 1 . .
    H H4 0.6418 0.3022 0.6835 0.080 Uiso calc R 1 1 . .
    C C5 0.7166(3) 0.37110(12) 0.55208(11) 0.0597(4) Uani d . 1 1 . .
    H H5 0.5982 0.4173 0.5557 0.072 Uiso calc R 1 1 . .
    C C6 0.8605(2) 0.37334(9) 0.46929(9) 0.0431(3) Uani d . 1 1 . .
    C C7 0.8270(2) 0.44915(10) 0.38681(11) 0.0484(3) Uani d . 1 1 . .
    H H7A 0.7961 0.5138 0.4169 0.058 Uiso calc R 1 1 . .
    H H7B 0.9664 0.4547 0.3477 0.058 Uiso calc R 1 1 . .
    C C8 0.5640(2) 0.48446(9) 0.24474(9) 0.0416(3) Uani d . 1 1 . .
    C C9 0.6833(2) 0.57012(10) 0.21638(10) 0.0449(3) Uani d . 1 1 . .
    H H9 0.8200 0.5850 0.2499 0.054 Uiso calc R 1 1 . .
    C C10 0.4163(2) 0.61131(11) 0.09441(11) 0.0545(4) Uani d . 1 1 . .
    H H10 0.3659 0.6543 0.0434 0.065 Uiso calc R 1 1 . .
    C C11 0.2877(2) 0.52808(12) 0.11717(11) 0.0586(4) Uani d . 1 1 . .
    H H11 0.1522 0.5152 0.0819 0.070 Uiso calc R 1 1 . .
    C C12 0.3611(2) 0.46471(11) 0.19197(10) 0.0528(4) Uani d . 1 1 . .
    H H12 0.2755 0.4083 0.2077 0.063 Uiso calc R 1 1 . .
loop_
    _atom_site_aniso_label
    _atom_site_aniso_U_11
    _atom_site_aniso_U_22
    _atom_site_aniso_U_33
    _atom_site_aniso_U_12
    _atom_site_aniso_U_13
    _atom_site_aniso_U_23
    O1 0.0596(6) 0.0440(5) 0.0517(6) 0.0094(4) 0.0165(5) 0.0042(4)
    N1 0.0588(7) 0.0428(6) 0.0519(6) -0.0104(5) -0.0083(5) 0.0094(5)
    N2 0.0515(6) 0.0442(6) 0.0522(6) -0.0019(5) 0.0093(5) 0.0090(5)
    C1 0.0424(6) 0.0385(6) 0.0380(6) 0.0015(5) 0.0016(5) -0.0046(5)
    C2 0.0494(7) 0.0527(8) 0.0476(7) 0.0131(6) 0.0022(6) 0.0037(6)
    C3 0.0645(9) 0.0721(10) 0.0408(7) 0.0146(7) 0.0030(6) 0.0107(6)
    C4 0.0663(9) 0.0880(12) 0.0467(8) 0.0213(8) 0.0168(7) 0.0033(7)
    C5 0.0570(8) 0.0670(10) 0.0551(8) 0.0241(7) 0.0097(7) -0.0013(7)
    C6 0.0448(6) 0.0413(7) 0.0432(6) 0.0053(5) -0.0032(5) -0.0040(5)
    C7 0.0465(7) 0.0396(7) 0.0589(8) 0.0025(5) -0.0045(6) 0.0019(6)
    C8 0.0473(6) 0.0377(6) 0.0400(6) -0.0011(5) 0.0038(5) -0.0009(5)
    C9 0.0403(6) 0.0434(7) 0.0511(7) -0.0022(5) 0.0045(5) 0.0029(5)
    C10 0.0592(8) 0.0578(8) 0.0465(7) 0.0034(6) 0.0008(6) 0.0120(6)
    C11 0.0558(8) 0.0701(10) 0.0498(8) -0.0095(7) -0.0094(6) 0.0057(7)
    C12 0.0584(8) 0.0518(8) 0.0481(7) -0.0169(6) -0.0026(6) 0.0037(6)
loop_
    _geom_bond_atom_site_label_1
    _geom_bond_atom_site_label_2
    _geom_bond_site_symmetry_2
    _geom_bond_distance
    _geom_bond_publ_flag
    O1 C1 . 1.3562(15) ?
    O1 H1O . 0.860(10)
                     ?
    N1 C8 . 1.3695(16) ?
    N1 C7 . 1.4472(17) ?
    N1 H1N . 0.880(10)
                     ?
    N2 C10 . 1.3269(18) ?
    N2 C9 . 1.3312(16) ?
    C1 C2 . 1.3892(18) ?
    C1 C6 . 1.3933(17) ?
    C2 C3 . 1.371(2) ?
    C2 H2 . 0.9300 ?
    C3 C4 . 1.373(2) ?
    C3 H3 . 0.9300 ?
    C4 C5 . 1.374(2) ?
    C4 H4 . 0.9300 ?
    C5 C6 . 1.383(2) ?
    C5 H5 . 0.9300 ?
    C6 C7 . 1.4986(17) ?
    C7 H7A . 0.9700 ?
    C7 H7B . 0.9700 ?
    C8 C12 . 1.3936(18) ?
    C8 C9 . 1.3953(18) ?
    C9 H9 . 0.9300 ?
    C10 C11 . 1.379(2) ?
    C10 H10 . 0.9300 ?
    C11 C12 . 1.366(2) ?
    C11 H11 . 0.9300 ?
    C12 H12 . 0.9300 ?
loop_
    _geom_angle_atom_site_label_1
    _geom_angle_atom_site_label_2
    _geom_angle_atom_site_label_3
    _geom_angle_site_symmetry_1
    _geom_angle_site_symmetry_3
    _geom_angle
    _geom_angle_publ_flag
    C1 O1 H1O . . 110.3(12) ?
    C8 N1 C7 . . 121.31(11) ?
    C8 N1 H1N . . 114.9(10) ?
    C7 N1 H1N . . 117.6(10) ?
    C10 N2 C9 . . 119.43(11) ?
    O1 C1 C2 . . 121.78(11) ?
    O1 C1 C6 . . 118.47(11) ?
    C2 C1 C6 . . 119.73(12) ?
    C3 C2 C1 . . 120.58(12) ?
    C3 C2 H2 . . 119.7 ?
    C1 C2 H2 . . 119.7 ?
    C2 C3 C4 . . 120.35(13) ?
    C2 C3 H3 . . 119.8 ?
    C4 C3 H3 . . 119.8 ?
    C3 C4 C5 . . 119.01(14) ?
    C3 C4 H4 . . 120.5 ?
    C5 C4 H4 . . 120.5 ?
    C4 C5 C6 . . 122.24(13) ?
    C4 C5 H5 . . 118.9 ?
    C6 C5 H5 . . 118.9 ?
    C5 C6 C1 . . 118.05(12) ?
    C5 C6 C7 . . 120.66(11) ?
    C1 C6 C7 . . 121.29(12) ?
    N1 C7 C6 . . 111.17(11) ?
    N1 C7 H7A . . 109.4 ?
    C6 C7 H7A . . 109.4 ?
    N1 C7 H7B . . 109.4 ?
    C6 C7 H7B . . 109.4 ?
    H7A C7 H7B . . 108.0 ?
    N1 C8 C12 . . 120.65(11) ?
    N1 C8 C9 . . 122.81(11) ?
    C12 C8 C9 . . 116.54(12) ?
    N2 C9 C8 . . 122.96(12) ?
    N2 C9 H9 . . 118.5 ?
    C8 C9 H9 . . 118.5 ?
    N2 C10 C11 . . 121.55(12) ?
    N2 C10 H10 . . 119.2 ?
    C11 C10 H10 . . 119.2 ?
    C12 C11 C10 . . 119.44(13) ?
    C12 C11 H11 . . 120.3 ?
    C10 C11 H11 . . 120.3 ?
    C11 C12 C8 . . 120.07(12) ?
    C11 C12 H12 . . 120.0 ?
    C8 C12 H12 . . 120.0 ?
loop_
    _geom_torsion_atom_site_label_1
    _geom_torsion_atom_site_label_2
    _geom_torsion_atom_site_label_3
    _geom_torsion_atom_site_label_4
    _geom_torsion_site_symmetry_1
    _geom_torsion_site_symmetry_2
    _geom_torsion_site_symmetry_3
    _geom_torsion_site_symmetry_4
    _geom_torsion
    _geom_torsion_publ_flag
    O1 C1 C2 C3 . . . . -179.14(13) ?
    C6 C1 C2 C3 . . . . 1.9(2) ?
    C1 C2 C3 C4 . . . . -0.9(2) ?
    C2 C3 C4 C5 . . . . -0.7(3) ?
    C3 C4 C5 C6 . . . . 1.2(3) ?
    C4 C5 C6 C1 . . . . -0.2(2) ?
    C4 C5 C6 C7 . . . . -179.76(14) ?
    O1 C1 C6 C5 . . . . 179.63(12) ?
    C2 C1 C6 C5 . . . . -1.41(19) ?
    O1 C1 C6 C7 . . . . -0.77(17) ?
    C2 C1 C6 C7 . . . . 178.19(11) ?
    C8 N1 C7 C6 . . . . 174.01(12) ?
    C5 C6 C7 N1 . . . . -77.50(16) ?
    C1 C6 C7 N1 . . . . 102.91(14) ?
    C7 N1 C8 C12 . . . . -169.54(13) ?
    C7 N1 C8 C9 . . . . 10.6(2) ?
    C10 N2 C9 C8 . . . . -0.4(2) ?
    N1 C8 C9 N2 . . . . -179.66(12) ?
    C12 C8 C9 N2 . . . . 0.5(2) ?
    C9 N2 C10 C11 . . . . 0.2(2) ?
    N2 C10 C11 C12 . . . . 0.0(2) ?
    C10 C11 C12 C8 . . . . 0.1(2) ?
    N1 C8 C12 C11 . . . . 179.81(14) ?
    C9 C8 C12 C11 . . . . -0.3(2) ?
loop_
    _geom_hbond_atom_site_label_D
    _geom_hbond_atom_site_label_H
    _geom_hbond_atom_site_label_A
    _geom_hbond_site_symmetry_A
    _geom_hbond_distance_DH
    _geom_hbond_distance_HA
    _geom_hbond_distance_DA
    _geom_hbond_angle_DHA
    O1 H1o N2 2_745 0.862(14) 1.797(14) 2.6568(16) 175.0(16)
    N1 H1n O1 1_455 0.881(13) 2.376(12) 3.2296(17) 163.2(12)
