# Supplementary material for: 2-[(Pyridin-3-yl­amino)­meth­yl]phenol
Source: Acta Crystallogr Sect E Struct Rep Online. 2011 Nov 12;67(Pt 12):o3259. doi: 10.1107/S160053681104685X (PMC3238919; doi:10.1107/S160053681104685X)
Supplement: Supplementary file 2 [file e-67-o3259-Isup2.hkl]

# 
# h,k,l, Fc-squared, Fo-squared, sigma(Fo-squared) and status flag 
# 
data_I
_shelx_title '  P21/c' 
_shelx_refln_list_code          4 
_shelx_F_calc_maximum       90.13 
_exptl_crystal_F_000       424.00 
_reflns_d_resolution_high  0.7702 
 
loop_ 
 _symmetry_equiv_pos_as_xyz 
 'x, y, z' 
 '-x, y+1/2, -z+1/2' 
 '-x, -y, -z' 
 'x, -y-1/2, z-1/2' 
 
_cell_length_a     5.8386 
_cell_length_b    13.3986 
_cell_length_c    13.1686 
_cell_angle_alpha  90.000 
_cell_angle_beta   90.519 
_cell_angle_gamma  90.000 
 
_shelx_F_squared_multiplier     1.000 
 
loop_ 
 _refln_index_h 
 _refln_index_k 
 _refln_index_l 
 _refln_F_squared_calc 
 _refln_F_squared_meas 
 _refln_F_squared_sigma 
 _refln_observed_status 
   1   0   0       98.62       96.13      2.60 o 
   2   0   0     1059.97     1086.71     26.14 o 
   3   0   0      349.63      406.26     11.20 o 
   4   0   0      327.23      357.34      7.27 o 
   5   0   0       14.48       16.87      0.67 o 
   6   0   0        0.03        0.05      0.34 o 
   7   0   0        6.43        0.82      1.28 o 
   1   1   0      294.66      274.92      4.38 o 
   2   1   0      243.90      229.63      3.10 o 
   3   1   0       46.09       50.85      1.16 o 
   4   1   0        1.19        0.61      0.23 o 
   5   1   0        0.13        0.34      0.21 o 
   6   1   0       77.37       84.31      1.76 o 
   7   1   0       17.35       20.55      1.41 o 
   0   2   0       94.61       73.11      1.40 o 
   1   2   0     8123.27     8677.15    386.89 o 
   2   2   0      414.13      422.94      5.53 o 
   3   2   0       92.42       87.69      1.21 o 
   4   2   0       74.52       87.97      1.74 o 
   5   2   0        2.74        2.56      0.33 o 
   6   2   0       24.51       25.48      0.90 o 
   7   2   0       13.41       14.44      1.20 o 
   1   3   0     1398.14     1499.28     42.89 o 
   2   3   0      409.23      430.25      6.44 o 
   3   3   0       99.58       97.60      1.70 o 
   4   3   0      113.82      105.06      2.52 o 
   5   3   0        1.47        1.81      0.33 o 
   6   3   0        0.42        0.60      0.32 o 
   7   3   0        4.10        2.53      0.56 o 
   0   4   0       35.95       30.20      0.91 o 
   1   4   0     1583.14     1611.71     41.20 o 
   2   4   0      117.61      152.75      2.01 o 
   3   4   0        3.08        0.76      0.19 o 
   4   4   0       75.30       77.37      1.49 o 
   5   4   0       22.75       21.60      0.67 o 
   6   4   0        2.94        2.44      0.56 o 
   7   4   0        8.58        7.65      0.96 o 
   1   5   0        1.93        2.82      0.32 o 
   2   5   0        0.23        1.32      0.26 o 
   3   5   0       34.76       33.78      0.76 o 
   4   5   0      114.44      117.75      2.02 o 
   5   5   0        1.19        0.99      0.32 o 
   6   5   0       13.73       14.37      1.97 o 
   7   5   0        0.36        0.57      1.18 o 
   0   6   0      116.64       94.40      5.07 o 
   1   6   0       16.55       24.45      0.64 o 
   2   6   0       14.40       20.81      0.69 o 
   3   6   0      111.67       99.60      1.65 o 
   4   6   0       61.24       56.55      1.46 o 
   5   6   0       22.63       22.91      0.81 o 
   6   6   0        0.11        0.41      0.31 o 
   7   6   0        9.71        8.44      2.41 o 
   1   7   0       49.77       46.59      1.39 o 
   2   7   0        3.78        5.87      0.43 o 
   3   7   0       45.97       45.57      1.17 o 
   4   7   0        0.48        0.12      0.24 o 
   5   7   0       13.83       15.57      0.74 o 
   6   7   0        5.82        5.80      0.59 o 
   0   8   0        0.89        0.61      0.54 o 
   1   8   0      114.82      102.79      2.78 o 
   2   8   0      228.87      229.20      6.07 o 
   3   8   0        0.58        1.09      0.35 o 
   4   8   0       27.19       25.44      0.90 o 
   5   8   0       23.14       18.48      0.80 o 
   6   8   0       58.78       60.68      2.07 o 
   1   9   0      126.76      122.63      2.51 o 
   2   9   0      385.95      345.90      8.33 o 
   3   9   0       22.09       21.08      0.81 o 
   4   9   0        2.34        2.83      0.40 o 
   5   9   0        8.38       10.50      0.71 o 
   6   9   0       29.18       25.56      1.26 o 
   0  10   0       27.56       24.94      3.14 o 
   1  10   0        0.03        0.04      0.29 o 
   2  10   0        1.64        1.90      0.57 o 
   3  10   0        5.30        5.81      0.62 o 
   4  10   0       28.42       27.48      1.10 o 
   5  10   0        8.51        5.47      0.64 o 
   6  10   0        0.31        0.89      0.80 o 
   1  11   0        9.80        8.30      0.85 o 
   2  11   0       28.97       27.04      1.37 o 
   3  11   0        5.27        4.85      0.68 o 
   4  11   0        0.59        0.30      0.31 o 
   5  11   0       21.32       22.73      1.30 o 
   0  12   0      199.06      177.19     17.27 o 
   1  12   0        9.30        5.97      0.97 o 
   2  12   0       15.64       12.40      0.99 o 
   3  12   0       16.90       16.36      1.25 o 
   4  12   0        1.90        2.20      0.51 o 
   5  12   0        8.75        9.71      1.88 o 
   1  13   0        0.01        0.40      0.46 o 
   2  13   0       85.09       78.63      2.87 o 
   3  13   0       25.01       21.92      1.16 o 
   4  13   0        0.24        0.23      0.45 o 
   5  13   0        6.84        9.32      1.62 o 
   0  14   0        0.47        0.31      0.68 o 
   1  14   0        9.59        8.65      1.04 o 
   2  14   0        0.77        1.12      0.63 o 
   3  14   0        8.36       13.99      1.51 o 
   4  14   0        1.46        0.93      0.55 o 
   1  15   0        0.05        0.00      0.41 o 
   2  15   0       23.26       23.45      2.03 o 
   3  15   0        6.81        7.54      0.88 o 
   0  16   0       66.85       77.21      5.94 o 
   1  16   0        6.68        4.85      1.49 o 
   2  16   0        0.54        0.99      0.64 o 
   1  17   0        2.49        3.22      0.85 o 
  -7   1   1        9.28        7.12      0.67 o 
  -6   1   1       13.37       14.97      0.77 o 
  -5   1   1        7.88        7.31      0.43 o 
  -4   1   1       16.46       16.76      0.52 o 
  -3   1   1        0.44        0.42      0.11 o 
  -2   1   1      514.47      519.97      8.73 o 
  -1   1   1     2836.71     3239.94     83.44 o 
   1   1   1      644.52      662.42     15.40 o 
   2   1   1        3.87        4.44      0.13 o 
   3   1   1     1101.04     1272.20     30.98 o 
   4   1   1       52.37       60.18      0.97 o 
   5   1   1       18.13       17.57      0.49 o 
   6   1   1       22.54       23.72      0.69 o 
   7   1   1        3.01        2.27      1.15 o 
  -7   2   1        0.07        0.21      0.48 o 
  -6   2   1       50.53       50.85      1.41 o 
  -5   2   1       91.58       95.20      1.89 o 
  -4   2   1       53.10       50.80      0.97 o 
  -3   2   1       78.37       75.00      0.99 o 
  -2   2   1      270.37      266.87      4.79 o 
  -1   2   1      166.82      179.16      3.49 o 
   0   2   1        6.92        9.20      0.63 o 
   1   2   1     4613.56     5005.95    172.82 o 
   2   2   1        0.39        0.29      0.12 o 
   3   2   1      269.81      292.30      3.78 o 
   4   2   1        3.35        3.56      0.26 o 
   5   2   1       13.69       13.52      0.46 o 
   6   2   1        0.82        0.52      0.23 o 
   7   2   1       14.84       17.35      3.01 o 
  -7   3   1        0.16        0.79      0.47 o 
  -6   3   1       20.85       23.12      1.46 o 
  -5   3   1      113.25      111.60      2.48 o 
  -4   3   1      376.03      364.08     14.80 o 
  -3   3   1       30.16       30.69      0.66 o 
  -2   3   1     1308.10     1423.44     49.55 o 
  -1   3   1        5.66       14.23      1.17 o 
   0   3   1     2058.82     2210.45     61.18 o 
   1   3   1     1475.19     1542.84     42.60 o 
   2   3   1      123.62      131.43      1.58 o 
   3   3   1        6.80        7.19      0.30 o 
   4   3   1        9.43        8.43      0.28 o 
   5   3   1        0.12        0.11      0.16 o 
   6   3   1        1.89        1.65      0.33 o 
   7   3   1       28.29       32.89      4.05 o 
  -7   4   1       26.18       23.30      3.28 o 
  -6   4   1       43.35       43.77      1.17 o 
  -5   4   1      120.13      119.02      2.46 o 
  -4   4   1        4.11        2.62      0.35 o 
  -3   4   1       15.05       23.29      0.60 o 
  -2   4   1      144.01      158.53      3.66 o 
  -1   4   1     1920.79     2178.29     62.83 o 
   0   4   1       73.69       73.48      1.33 o 
   1   4   1       82.33       87.46      1.45 o 
   2   4   1      335.66      344.35      5.69 o 
   3   4   1      228.10      233.73      3.41 o 
   4   4   1       88.20       84.25      1.55 o 
   5   4   1        0.37        0.53      0.20 o 
   6   4   1       11.71       14.30      0.64 o 
   7   4   1        4.57        5.49      2.25 o 
  -7   5   1        3.46        4.95      2.07 o 
  -6   5   1       10.89       12.08      0.70 o 
  -5   5   1      312.75      309.00      5.89 o 
  -4   5   1       14.09       12.76      0.71 o 
  -3   5   1       41.34       48.01      2.02 o 
  -2   5   1       84.06       90.61      1.96 o 
  -1   5   1     1497.27     1600.68     41.32 o 
   0   5   1      111.31       96.18      1.87 o 
   1   5   1     1351.69     1292.47     30.74 o 
   2   5   1        0.08        1.03      0.42 o 
   3   5   1      107.80      106.81      1.88 o 
   4   5   1      115.26      107.63      2.35 o 
   5   5   1        0.56        0.15      0.16 o 
   6   5   1        9.90       11.97      0.63 o 
   7   5   1        2.15        1.60      1.30 o 
  -7   6   1        0.72        1.56      1.04 o 
  -6   6   1        6.57        4.83      0.64 o 
  -5   6   1       89.31       96.73      3.25 o 
  -4   6   1       74.91       64.43      1.49 o 
  -3   6   1       13.53       15.43      0.56 o 
  -2   6   1      533.90      597.56     12.46 o 
  -1   6   1      154.91      157.82      2.94 o 
   0   6   1     1644.89     1558.07     40.96 o 
   1   6   1      585.25      572.89     11.53 o 
   2   6   1        0.58        0.73      0.21 o 
   3   6   1       15.56       22.71      0.72 o 
   4   6   1      244.15      239.21      6.10 o 
   5   6   1      114.86      112.63      3.25 o 
   6   6   1        4.15        2.58      0.36 o 
   7   6   1        1.46        0.68      0.90 o 
  -6   7   1        0.02        0.02      0.22 o 
  -5   7   1        4.27        4.58      0.70 o 
  -4   7   1      106.05       97.74      1.98 o 
  -3   7   1       15.92       17.04      0.71 o 
  -2   7   1       21.47       20.88      0.71 o 
  -1   7   1        8.49        7.64      0.50 o 
   0   7   1      194.65      172.04      6.15 o 
   1   7   1      175.67      168.87      3.22 o 
   2   7   1       13.69       15.59      0.96 o 
   3   7   1       52.34       47.46      1.41 o 
   4   7   1      133.79      137.18      2.69 o 
   5   7   1      173.93      177.11      5.92 o 
   6   7   1        4.79        4.21      0.66 o 
  -6   8   1        0.92        0.64      0.39 o 
  -5   8   1       26.71       24.88      1.02 o 
  -4   8   1       25.40       20.25      0.85 o 
  -3   8   1       61.04       64.84      1.80 o 
  -2   8   1        3.98        2.71      0.39 o 
  -1   8   1      104.48      116.85      3.93 o 
   0   8   1        0.34        0.90      0.31 o 
   1   8   1       47.99       52.08      1.60 o 
   2   8   1       39.91       42.82      1.08 o 
   3   8   1       20.41       17.90      0.68 o 
   4   8   1       31.63       28.82      0.93 o 
   5   8   1        0.41        0.53      0.30 o 
   6   8   1        1.68        3.12      0.83 o 
  -6   9   1        2.14        2.38      0.60 o 
  -5   9   1        2.46        2.62      0.49 o 
  -4   9   1        0.08       -0.24      0.33 o 
  -3   9   1       24.73       21.03      0.82 o 
  -2   9   1       46.10       38.01      1.96 o 
  -1   9   1       24.95       23.07      0.87 o 
   0   9   1       69.99       59.06      1.56 o 
   1   9   1       25.91       27.05      0.99 o 
   2   9   1       24.50       23.68      1.13 o 
   3   9   1       16.70       16.90      0.80 o 
   4   9   1       24.91       23.47      1.06 o 
   5   9   1       29.88       30.15      1.22 o 
   6   9   1        0.23       -0.16      0.43 o 
  -6  10   1        0.15        0.26      0.37 o 
  -5  10   1        9.39        8.39      0.94 o 
  -4  10   1        0.05        0.06      0.32 o 
  -3  10   1       14.65       13.06      0.77 o 
  -2  10   1        6.25        3.73      0.57 o 
  -1  10   1        2.50        3.07      0.53 o 
   0  10   1        0.12        0.04      0.27 o 
   1  10   1       60.02       50.87      1.55 o 
   2  10   1       82.90       75.80      1.89 o 
   3  10   1        0.18        0.67      0.33 o 
   4  10   1        0.96        0.82      0.30 o 
   5  10   1       13.72       17.74      0.91 o 
   6  10   1        1.33        0.83      0.76 o 
  -5  11   1        6.01        5.07      0.63 o 
  -4  11   1       20.78       21.31      1.12 o 
  -3  11   1       35.37       30.76      1.18 o 
  -2  11   1       11.13        9.24      0.89 o 
  -1  11   1        1.35        0.08      0.36 o 
   0  11   1       48.38       43.96      1.56 o 
   1  11   1        9.17       10.07      1.11 o 
   2  11   1      186.59      169.96      4.31 o 
   3  11   1       26.92       24.28      1.05 o 
   4  11   1        9.86       11.11      0.88 o 
   5  11   1        2.50        1.63      0.49 o 
  -5  12   1        0.11       -0.22      0.36 o 
  -4  12   1        0.35        0.72      0.48 o 
  -3  12   1       27.27       22.86      1.08 o 
  -2  12   1        0.52        1.67      0.51 o 
  -1  12   1       19.96       19.72      1.32 o 
   0  12   1       22.09       17.31      1.27 o 
   1  12   1      193.85      180.70      4.91 o 
   2  12   1        0.64        0.70      0.52 o 
   3  12   1        3.98        3.82      0.75 o 
   4  12   1        0.12        0.62      0.40 o 
   5  12   1        0.28        0.25      0.33 o 
  -5  13   1        0.02        0.01      0.41 o 
  -4  13   1        0.50        0.06      0.37 o 
  -3  13   1       19.89       21.09      1.05 o 
  -2  13   1       41.11       38.33      1.60 o 
  -1  13   1        3.22        2.35      0.70 o 
   0  13   1       86.63       84.35      2.79 o 
   1  13   1      515.31      483.80     11.71 o 
   2  13   1       34.17       32.17      1.79 o 
   3  13   1        3.80        5.23      0.79 o 
   4  13   1       10.52       11.27      0.99 o 
   5  13   1        2.48        2.74      0.68 o 
  -4  14   1        6.75        6.67      0.99 o 
  -3  14   1        5.68        5.21      0.71 o 
  -2  14   1        3.69        4.54      0.70 o 
  -1  14   1        8.06        7.89      1.01 o 
   0  14   1       13.15       13.13      1.20 o 
   1  14   1      104.55       97.10      3.93 o 
   2  14   1       11.63       13.71      1.25 o 
   3  14   1       40.73       44.51      1.62 o 
   4  14   1        2.56        2.88      0.59 o 
  -3  15   1        5.26        5.12      0.73 o 
  -2  15   1       46.10       44.54      2.46 o 
  -1  15   1       82.34       83.68      2.89 o 
   0  15   1      110.63      118.32      4.10 o 
   1  15   1        3.99        3.20      0.92 o 
   2  15   1       46.85       42.56      1.86 o 
   3  15   1        3.66        3.21      0.67 o 
  -2  16   1       48.47       53.53      2.58 o 
  -1  16   1        3.05        2.05      0.75 o 
   0  16   1        0.19        1.19      0.74 o 
   1  16   1        7.43        7.20      0.90 o 
   2  16   1        9.67        9.60      1.32 o 
  -1  17   1        1.43        1.86      0.78 o 
   0  17   1        2.10        3.27      0.97 o 
   1  17   1        9.06        8.13      1.47 o 
  -7   0   2        4.58        2.87      0.64 o 
  -6   0   2        9.74        8.61      1.06 o 
  -5   0   2       78.01       75.78      2.94 o 
  -4   0   2       26.21       31.27      1.14 o 
  -3   0   2       36.59       35.56      1.50 o 
  -2   0   2       99.34       94.77      2.54 o 
   0   0   2       95.87       92.74      1.32 o 
   1   0   2     7119.19     7696.39    356.75 o 
   2   0   2      540.76      593.75     27.22 o 
   3   0   2      531.79      567.37     12.12 o 
   4   0   2       98.40      111.85      1.94 o 
   5   0   2       20.99       19.70      0.85 o 
   6   0   2        0.62        0.52      0.27 o 
   7   0   2        0.50        1.07      1.46 o 
  -7   1   2       12.53        9.48      0.78 o 
  -6   1   2      170.36      165.42      3.35 o 
  -5   1   2      434.30      451.40      7.84 o 
  -4   1   2       35.87       36.64      0.89 o 
  -3   1   2        0.22        0.04      0.12 o 
  -2   1   2      201.54      181.82      2.80 o 
  -1   1   2     1772.25     1986.87     45.29 o 
   0   1   2      882.62      983.41     16.71 o 
   1   1   2      164.86      149.13      1.94 o 
   2   1   2      373.90      364.97      5.52 o 
   3   1   2      463.61      437.15      5.44 o 
   4   1   2      300.91      325.19      4.59 o 
   5   1   2       20.65       21.83      0.46 o 
   6   1   2        0.12        0.08      0.14 o 
   7   1   2        0.01        0.12      0.57 o 
  -7   2   2        3.38        3.13      0.53 o 
  -6   2   2        4.46        5.42      0.52 o 
  -5   2   2        6.21        5.45      0.50 o 
  -4   2   2        1.62        1.59      0.37 o 
  -3   2   2      302.46      290.68      5.73 o 
  -2   2   2       31.30       37.01      0.56 o 
  -1   2   2     7687.12     8103.32    349.57 o 
   0   2   2     5890.47     6523.86    286.19 o 
   1   2   2     6099.70     6256.67    218.92 o 
   2   2   2      531.61      559.48     16.87 o 
   3   2   2      157.25      187.83      2.02 o 
   4   2   2       22.68       22.62      0.38 o 
   5   2   2        6.36        4.82      0.26 o 
   6   2   2        2.43        2.21      0.30 o 
   7   2   2        0.01       -0.25      1.14 o 
  -7   3   2        4.73        4.73      0.61 o 
  -6   3   2        4.55        4.63      0.52 o 
  -5   3   2        4.67        3.71      0.38 o 
  -4   3   2      373.02      367.23      6.13 o 
  -3   3   2       26.30       23.29      0.50 o 
  -2   3   2       11.94       16.38      0.41 o 
  -1   3   2     2526.74     2916.50     92.13 o 
   0   3   2     6402.91     7301.20    340.90 o 
   1   3   2     1305.41     1317.07     36.67 o 
   2   3   2      230.97      217.31      3.98 o 
   3   3   2      204.29      220.34      2.93 o 
   4   3   2        1.46        2.01      0.17 o 
   5   3   2        0.03        0.16      0.16 o 
   6   3   2       10.85       12.80      0.51 o 
   7   3   2        2.21        3.91      1.20 o 
  -7   4   2       24.73       26.69      1.21 o 
  -6   4   2        2.76        1.87      0.39 o 
  -5   4   2        2.10        2.34      0.32 o 
  -4   4   2       48.11       49.19      1.15 o 
  -3   4   2        0.50        1.12      0.46 o 
  -2   4   2      124.51      150.80      2.25 o 
  -1   4   2     1066.41     1152.41     26.70 o 
   0   4   2      378.01      386.48      6.35 o 
   1   4   2       67.86       60.19      1.51 o 
   2   4   2      343.41      319.67      5.80 o 
   3   4   2      233.83      250.24      3.28 o 
   4   4   2        2.84        2.46      0.27 o 
   5   4   2        0.95        1.05      0.20 o 
   6   4   2        0.57        0.10      0.39 o 
   7   4   2       19.83       25.26      2.60 o 
  -7   5   2        1.11        1.09      1.54 o 
  -6   5   2       13.44       12.02      0.89 o 
  -5   5   2        0.03        0.50      0.28 o 
  -4   5   2       48.10       49.86      1.13 o 
  -3   5   2       77.18       73.88      1.60 o 
  -2   5   2      359.95      368.65      6.09 o 
  -1   5   2       74.27       76.67      1.55 o 
   0   5   2       40.35       50.62      1.43 o 
   1   5   2       52.18       49.82      1.01 o 
   2   5   2      963.24      945.93     18.50 o 
   3   5   2      134.95      127.94      3.26 o 
   4   5   2      104.23      103.20      2.53 o 
   5   5   2       30.87       36.75      1.10 o 
   6   5   2       40.31       39.72      1.79 o 
  -7   6   2        0.00       -1.89      1.89 o 
  -6   6   2        2.42        1.08      0.51 o 
  -5   6   2        1.04        0.48      0.32 o 
  -4   6   2       52.00       50.36      1.32 o 
  -3   6   2       18.66       22.41      0.76 o 
  -2   6   2      121.22      134.99      2.40 o 
  -1   6   2      128.70      122.57      2.91 o 
   0   6   2       41.35       41.20      0.96 o 
   1   6   2      166.73      181.30      2.90 o 
   2   6   2      304.51      313.17      7.01 o 
   3   6   2      188.78      170.04      3.26 o 
   4   6   2       62.67       57.68      1.18 o 
   5   6   2        7.15        7.77      0.61 o 
   6   6   2       85.34       89.51      4.27 o 
   7   6   2        0.32        0.02      0.64 o 
  -6   7   2        0.05       -0.02      0.25 o 
  -5   7   2        0.36        0.60      0.37 o 
  -4   7   2        0.00        0.37      0.29 o 
  -3   7   2       35.66       32.19      0.94 o 
  -2   7   2        8.53        6.84      0.47 o 
  -1   7   2     1177.89     1207.65     30.82 o 
   0   7   2      103.15      107.85      2.42 o 
   1   7   2      545.10      511.78     10.61 o 
   2   7   2      100.34      104.72      3.48 o 
   3   7   2       76.29       63.76      1.69 o 
   4   7   2      138.05      134.73      2.52 o 
   5   7   2       56.46       50.03      1.65 o 
   6   7   2       13.24       13.61      2.90 o 
  -6   8   2        1.01        1.01      0.44 o 
  -5   8   2       15.17       14.64      0.79 o 
  -4   8   2       40.47       35.51      1.16 o 
  -3   8   2        2.65        2.67      0.44 o 
  -2   8   2        0.04        0.87      0.31 o 
  -1   8   2       14.41       16.58      0.80 o 
   0   8   2      194.74      188.22      4.67 o 
   1   8   2       10.87        9.01      0.63 o 
   2   8   2      502.70      473.43     13.20 o 
   3   8   2       60.90       58.23      1.24 o 
   4   8   2       23.70       21.52      0.89 o 
   5   8   2       68.66       69.53      2.89 o 
   6   8   2        8.61       10.76      1.41 o 
  -6   9   2       30.95       42.32      1.75 o 
  -5   9   2       15.54       16.95      1.06 o 
  -4   9   2        0.01       -0.30      0.30 o 
  -3   9   2        4.01        3.60      0.40 o 
  -2   9   2        5.43        5.95      0.60 o 
  -1   9   2      306.59      297.59      7.21 o 
   0   9   2       83.25       92.03      2.02 o 
   1   9   2        1.18        1.38      0.34 o 
   2   9   2        4.36        5.11      0.57 o 
   3   9   2        1.86        1.40      0.35 o 
   4   9   2       31.89       30.99      1.06 o 
   5   9   2       14.11       14.95      0.77 o 
   6   9   2        0.00       -0.19      0.44 o 
  -6  10   2        0.91        2.29      0.66 o 
  -5  10   2       12.00       10.85      0.81 o 
  -4  10   2       29.31       27.55      1.43 o 
  -3  10   2       66.15       59.11      1.61 o 
  -2  10   2      102.53       89.83      2.93 o 
  -1  10   2       65.38       64.06      2.21 o 
   0  10   2        3.79        3.67      0.53 o 
   1  10   2      168.08      143.79      3.53 o 
   2  10   2      184.15      154.57      3.26 o 
   3  10   2        0.10       -0.01      0.24 o 
   4  10   2        9.48        8.95      0.63 o 
   5  10   2        1.86        1.18      0.40 o 
   6  10   2        2.90        1.56      0.74 o 
  -5  11   2       15.04       22.84      1.56 o 
  -4  11   2        2.56        1.52      0.45 o 
  -3  11   2       16.44       18.55      1.16 o 
  -2  11   2        8.88       10.30      1.01 o 
  -1  11   2       17.90       17.36      1.06 o 
   0  11   2       39.89       37.89      1.50 o 
   1  11   2       41.80       38.46      1.68 o 
   2  11   2       54.83       46.59      1.97 o 
   3  11   2       12.38       11.40      0.66 o 
   4  11   2        0.95        0.79      0.43 o 
   5  11   2        4.79        3.39      0.69 o 
  -5  12   2        1.28        1.55      0.59 o 
  -4  12   2        1.35        2.84      0.63 o 
  -3  12   2        0.01        0.02      0.32 o 
  -2  12   2        2.75        2.31      0.65 o 
  -1  12   2        0.86        1.09      0.49 o 
   0  12   2      103.37      101.57      4.13 o 
   1  12   2       12.08       11.44      0.96 o 
   2  12   2       26.53       24.36      1.13 o 
   3  12   2        0.29        0.41      0.39 o 
   4  12   2        3.83        6.12      0.66 o 
   5  12   2        0.41        0.44      0.39 o 
  -4  13   2        7.57        6.45      0.83 o 
  -3  13   2       28.56       32.79      1.57 o 
  -2  13   2        7.03        8.13      1.09 o 
  -1  13   2       13.97       13.89      1.15 o 
   0  13   2       49.73       45.14      1.94 o 
   1  13   2       67.40       67.26      2.70 o 
   2  13   2        0.42        0.36      0.32 o 
   3  13   2        0.32        0.52      0.47 o 
   4  13   2       23.76       24.97      1.56 o 
  -4  14   2        0.03       -0.16      0.44 o 
  -3  14   2        5.82        6.02      0.76 o 
  -2  14   2       11.67       11.95      1.54 o 
  -1  14   2        3.99        4.23      0.91 o 
   0  14   2       14.89       16.07      1.32 o 
   1  14   2       29.75       30.68      1.53 o 
   2  14   2        7.99        7.27      1.20 o 
   3  14   2        0.35        0.76      0.55 o 
   4  14   2        1.53        1.78      0.65 o 
  -3  15   2       36.53       46.68      2.19 o 
  -2  15   2        3.87        4.50      0.75 o 
  -1  15   2        0.62        0.69      0.61 o 
   0  15   2        7.76        7.59      0.96 o 
   1  15   2       14.10       14.53      1.32 o 
   2  15   2        6.05        6.61      0.93 o 
   3  15   2        2.79        3.71      0.85 o 
  -2  16   2        6.63        6.55      1.13 o 
  -1  16   2        1.97        2.12      0.68 o 
   0  16   2       12.80       13.87      1.90 o 
   1  16   2       38.23       39.43      2.81 o 
   2  16   2        6.73        5.36      0.80 o 
  -1  17   2        1.72        2.63      0.83 o 
   0  17   2       14.22       17.26      1.69 o 
   1  17   2        0.85        0.16      0.42 o 
  -7   1   3        0.43        0.52      0.34 o 
  -6   1   3       13.97       14.37      0.79 o 
  -5   1   3      174.09      176.42      2.84 o 
  -4   1   3       48.01       47.78      1.08 o 
  -3   1   3      203.58      197.79      3.06 o 
  -2   1   3      681.16      746.21     16.20 o 
  -1   1   3     2334.46     2733.88     97.63 o 
   0   1   3     1248.83     1430.48     26.46 o 
   1   1   3      439.13      408.77      6.26 o 
   2   1   3     1107.93     1237.07     41.47 o 
   3   1   3      149.63      166.39      3.34 o 
   4   1   3        3.96        3.06      0.35 o 
   5   1   3       22.50       20.59      0.67 o 
   6   1   3       32.85       28.16      0.77 o 
   7   1   3       13.05       13.82      1.64 o 
  -7   2   3        1.95        1.94      0.49 o 
  -6   2   3      223.04      216.82      4.16 o 
  -5   2   3        6.27        5.94      0.59 o 
  -4   2   3        9.02        9.63      0.48 o 
  -3   2   3       53.06       56.61      1.64 o 
  -2   2   3     1735.62     2120.91     73.93 o 
  -1   2   3     4671.18     5303.70    217.38 o 
   0   2   3      111.37      120.27      2.57 o 
   1   2   3     1170.20     1266.74     26.92 o 
   2   2   3     1457.59     1704.30     39.66 o 
   3   2   3      686.32      741.83     13.91 o 
   4   2   3       40.71       41.52      0.90 o 
   5   2   3        0.24        0.27      0.32 o 
   6   2   3        0.09       -0.12      0.22 o 
   7   2   3        1.40        0.66      1.37 o 
  -7   3   3        0.27        0.57      0.34 o 
  -6   3   3       35.15       37.20      1.65 o 
  -5   3   3        6.75        7.32      0.48 o 
  -4   3   3       22.90       18.33      0.94 o 
  -3   3   3      129.79      140.94      3.33 o 
  -2   3   3       21.09       23.89      0.47 o 
  -1   3   3       60.81       54.08      1.24 o 
   0   3   3        9.00       11.30      0.87 o 
   1   3   3     1119.31     1097.71     30.71 o 
   2   3   3     1263.43     1387.92     33.19 o 
   3   3   3       68.47       80.42      1.55 o 
   4   3   3       35.63       38.31      0.95 o 
   5   3   3        3.47        2.86      0.55 o 
   6   3   3       25.18       26.12      1.22 o 
   7   3   3        9.92       14.16      3.18 o 
  -7   4   3        7.48        7.23      1.69 o 
  -6   4   3       13.15       16.61      0.95 o 
  -5   4   3      281.12      277.85      7.68 o 
  -4   4   3        0.17       -0.01      0.19 o 
  -3   4   3       79.43       82.70      1.34 o 
  -2   4   3      216.98      219.04      3.30 o 
  -1   4   3      407.66      369.93     10.49 o 
   0   4   3      734.14      752.02     14.81 o 
   1   4   3      881.28      879.73     18.37 o 
   2   4   3       82.89       80.29      1.25 o 
   3   4   3       37.72       39.22      0.70 o 
   4   4   3       14.64       13.59      0.47 o 
   5   4   3       52.28       51.63      1.31 o 
   6   4   3        1.25        1.15      0.51 o 
   7   4   3        1.11        1.54      1.11 o 
  -7   5   3       17.47       19.68      1.97 o 
  -6   5   3        0.05        0.17      0.29 o 
  -5   5   3       16.63       16.36      1.10 o 
  -4   5   3       40.99       43.25      1.31 o 
  -3   5   3      144.48      156.71      2.71 o 
  -2   5   3        0.53        0.62      0.24 o 
  -1   5   3      226.52      237.20      3.98 o 
   0   5   3      175.38      180.38      3.13 o 
   1   5   3      168.82      152.66      3.00 o 
   2   5   3     1047.73      939.24     18.81 o 
   3   5   3      185.44      183.94      3.41 o 
   4   5   3       21.10       22.67      0.85 o 
   5   5   3        7.80        8.43      0.89 o 
   6   5   3        3.51        1.74      1.10 o 
  -7   6   3        0.53        0.54      0.53 o 
  -6   6   3        0.21        0.19      0.44 o 
  -5   6   3        8.80        6.77      1.11 o 
  -4   6   3        4.82        4.70      0.40 o 
  -3   6   3       20.66       18.39      0.65 o 
  -2   6   3        0.23        1.13      0.28 o 
  -1   6   3      450.50      465.20     14.40 o 
   0   6   3      801.86      775.07     16.72 o 
   1   6   3        0.10        0.96      0.28 o 
   2   6   3        0.51        0.39      0.24 o 
   3   6   3        0.05       -0.16      0.20 o 
   4   6   3       24.46       23.70      0.64 o 
   5   6   3       39.71       42.63      1.16 o 
   6   6   3        3.92        3.86      1.07 o 
  -6   7   3       11.71       10.35      2.18 o 
  -5   7   3        0.02       -0.20      0.28 o 
  -4   7   3       12.13        9.81      0.64 o 
  -3   7   3        4.73        3.74      0.40 o 
  -2   7   3       32.93       37.12      1.05 o 
  -1   7   3        0.12        0.11      0.25 o 
   0   7   3      877.92      920.33     21.74 o 
   1   7   3      300.31      289.70      5.33 o 
   2   7   3      170.78      155.44      2.80 o 
   3   7   3        1.61        1.17      0.32 o 
   4   7   3      148.04      141.00      3.14 o 
   5   7   3       36.80       38.65      1.49 o 
   6   7   3        4.04        2.95      0.90 o 
  -6   8   3        5.08        6.33      0.78 o 
  -5   8   3        2.49        3.14      0.49 o 
  -4   8   3       11.96       12.04      0.60 o 
  -3   8   3        7.65        8.92      0.74 o 
  -2   8   3       19.87       17.96      0.80 o 
  -1   8   3        6.38        9.28      1.35 o 
   0   8   3      285.47      281.38      5.92 o 
   1   8   3        3.96        3.65      0.38 o 
   2   8   3       60.82       47.37      1.20 o 
   3   8   3      122.63      113.37      2.31 o 
   4   8   3       13.86       12.38      0.66 o 
   5   8   3       16.34       16.11      0.85 o 
   6   8   3        2.66        0.67      0.48 o 
  -6   9   3        0.64        0.72      0.55 o 
  -5   9   3        1.39        1.72      0.40 o 
  -4   9   3        8.00        7.43      0.68 o 
  -3   9   3       69.58       61.83      1.49 o 
  -2   9   3        1.17        0.87      0.37 o 
  -1   9   3        8.80       10.42      0.75 o 
   0   9   3       71.61       71.19      1.82 o 
   1   9   3       37.63       32.33      1.01 o 
   2   9   3        8.52        7.44      1.11 o 
   3   9   3        0.66        0.39      0.28 o 
   4   9   3       73.50       73.21      1.80 o 
   5   9   3       24.77       27.69      1.35 o 
   6   9   3        0.30        0.16      0.45 o 
  -6  10   3        6.40        7.68      0.91 o 
  -5  10   3        2.29        2.67      0.54 o 
  -4  10   3       48.45       50.45      1.59 o 
  -3  10   3       29.45       24.56      1.27 o 
  -2  10   3        2.46        1.50      0.55 o 
  -1  10   3       17.90       14.93      0.95 o 
   0  10   3      216.74      206.33      4.68 o 
   1  10   3      539.08      510.19     12.21 o 
   2  10   3       91.48       81.20      2.73 o 
   3  10   3       15.30       15.44      0.75 o 
   4  10   3        6.81        8.55      0.57 o 
   5  10   3        0.11        0.06      0.28 o 
   6  10   3        4.11        3.51      1.16 o 
  -5  11   3        2.60        1.91      0.72 o 
  -4  11   3      137.44      132.71      6.13 o 
  -3  11   3       40.78       37.89      1.62 o 
  -2  11   3       10.40        8.30      0.97 o 
  -1  11   3        4.75        5.29      0.62 o 
   0  11   3      144.25      132.03      3.68 o 
   1  11   3      286.14      252.66      5.61 o 
   2  11   3       59.16       53.89      1.84 o 
   3  11   3        9.78        7.27      0.72 o 
   4  11   3        0.32        0.52      0.35 o 
   5  11   3       11.62       12.83      0.93 o 
  -5  12   3       16.76       19.78      1.30 o 
  -4  12   3       29.36       30.70      1.54 o 
  -3  12   3        0.03        0.14      0.35 o 
  -2  12   3       13.99       14.63      1.29 o 
  -1  12   3        1.40        1.72      0.48 o 
   0  12   3       99.79       95.89      3.69 o 
   1  12   3       68.05       69.39      2.78 o 
   2  12   3       24.19       23.62      1.13 o 
   3  12   3        6.72        8.16      0.76 o 
   4  12   3       11.92       15.01      0.94 o 
   5  12   3        1.55        1.07      0.55 o 
  -4  13   3        0.10        0.84      0.55 o 
  -3  13   3       65.06       61.85      2.11 o 
  -2  13   3        0.39        0.27      0.53 o 
  -1  13   3        3.24        4.33      0.79 o 
   0  13   3       38.94       40.98      2.37 o 
   1  13   3        0.48       -0.38      0.51 o 
   2  13   3       44.30       41.81      2.85 o 
   3  13   3       13.05       15.04      1.00 o 
   4  13   3       14.36       15.90      0.98 o 
  -4  14   3        0.22        0.98      0.69 o 
  -3  14   3        1.03        1.59      0.56 o 
  -2  14   3        2.41        3.26      0.95 o 
  -1  14   3        0.50        1.09      0.64 o 
   0  14   3       45.25       45.46      1.94 o 
   1  14   3        1.38        1.35      0.51 o 
   2  14   3        0.40        0.29      0.53 o 
   3  14   3       46.63       48.95      2.51 o 
   4  14   3        6.94        6.10      1.01 o 
  -3  15   3        9.25       10.59      1.09 o 
  -2  15   3        6.76        7.56      1.25 o 
  -1  15   3        0.61        1.37      0.69 o 
   0  15   3        5.24        5.66      1.10 o 
   1  15   3       21.66       22.80      1.48 o 
   2  15   3        6.34        6.38      0.89 o 
   3  15   3        0.00       -0.42      0.43 o 
  -2  16   3       10.41       10.54      1.62 o 
  -1  16   3        4.50        4.23      1.10 o 
   0  16   3        5.01        5.34      0.92 o 
   1  16   3        0.82        0.10      0.49 o 
   2  16   3        3.02        2.95      0.72 o 
   0  17   3        0.00        0.13      0.59 o 
  -7   0   4        0.69        0.62      0.49 o 
  -6   0   4        5.43        4.34      0.59 o 
  -5   0   4       45.50       43.58      2.40 o 
  -4   0   4        8.66        6.75      0.60 o 
  -3   0   4      422.55      428.26     14.39 o 
  -2   0   4     2396.40     2950.86    192.68 o 
  -1   0   4        5.79       11.18      1.02 o 
   0   0   4     3538.31     3787.32    151.55 o 
   1   0   4        1.31        0.92      0.18 o 
   2   0   4       57.36       49.86      0.77 o 
   3   0   4        0.36       -0.29      0.29 o 
   4   0   4       83.41       87.89      3.92 o 
   5   0   4       49.82       50.64      4.32 o 
   6   0   4       38.34       40.53      4.30 o 
   7   0   4        1.16        3.86      1.29 o 
  -7   1   4        3.77        1.92      0.45 o 
  -6   1   4        5.35        4.74      0.41 o 
  -5   1   4      281.78      273.94      5.36 o 
  -4   1   4      310.81      301.56      6.70 o 
  -3   1   4       42.88       44.75      1.02 o 
  -2   1   4       77.00       92.45      1.51 o 
  -1   1   4      270.99      267.54      4.79 o 
   0   1   4       16.35       16.02      0.79 o 
   1   1   4       39.25       38.91      0.53 o 
   2   1   4       11.27       10.44      0.27 o 
   3   1   4      212.37      219.62      4.07 o 
   4   1   4      206.26      206.86      3.59 o 
   5   1   4       24.90       22.73      0.52 o 
   6   1   4        0.26        1.64      0.86 o 
   7   1   4        1.26        1.42      1.17 o 
  -7   2   4       11.12       10.48      0.84 o 
  -6   2   4       32.57       30.14      1.02 o 
  -5   2   4        3.89        3.40      0.49 o 
  -4   2   4       37.25       40.54      1.04 o 
  -3   2   4      362.61      380.84     14.47 o 
  -2   2   4       52.62       48.46      1.34 o 
  -1   2   4      283.49      295.28      8.56 o 
   0   2   4      516.23      516.16      8.96 o 
   1   2   4       24.43       26.04      0.75 o 
   2   2   4      158.04      171.59      2.55 o 
   3   2   4        7.66        7.42      0.39 o 
   4   2   4        4.12        4.22      0.28 o 
   5   2   4        4.14        3.42      0.40 o 
   6   2   4        0.14       -0.29      0.58 o 
   7   2   4        6.77        7.78      1.90 o 
  -7   3   4       10.44        7.03      1.48 o 
  -6   3   4       17.32       15.17      1.68 o 
  -5   3   4       38.81       37.52      1.53 o 
  -4   3   4      148.60      139.77      2.89 o 
  -3   3   4      866.48      903.98     36.53 o 
  -2   3   4       24.19       26.00      0.45 o 
  -1   3   4      713.55      698.21     15.21 o 
   0   3   4      122.74      121.95      2.80 o 
   1   3   4       15.21       13.72      0.35 o 
   2   3   4      325.10      343.01      4.08 o 
   3   3   4        0.63        1.69      0.25 o 
   4   3   4       23.01       21.50      0.85 o 
   5   3   4       56.52       47.83      2.56 o 
   6   3   4        3.58        3.38      0.44 o 
   7   3   4        6.86        7.09      2.66 o 
  -7   4   4        0.01       -0.19      0.53 o 
  -6   4   4       33.47       33.08      1.67 o 
  -5   4   4      249.95      249.56      7.73 o 
  -4   4   4       20.83       21.83      1.41 o 
  -3   4   4       18.72       20.04      0.59 o 
  -2   4   4      971.77      994.26     20.33 o 
  -1   4   4      972.79      984.74     21.89 o 
   0   4   4       30.27       38.27      0.86 o 
   1   4   4     1396.94     1592.19     36.72 o 
   2   4   4      317.40      325.74      4.28 o 
   3   4   4      176.84      190.98      2.25 o 
   4   4   4      111.88      113.36      2.72 o 
   5   4   4       13.90       13.11      0.73 o 
   6   4   4       10.99       10.88      0.88 o 
   7   4   4        2.92        4.21      1.52 o 
  -7   5   4        3.37        2.73      0.98 o 
  -6   5   4        0.11        0.43      0.40 o 
  -5   5   4        6.72        6.46      1.82 o 
  -4   5   4       63.82       62.26      1.40 o 
  -3   5   4       21.98       18.25      0.67 o 
  -2   5   4        0.10        0.19      0.17 o 
  -1   5   4      492.57      500.25     10.01 o 
   0   5   4       53.47       63.55      1.40 o 
   1   5   4     2149.84     2481.97     77.16 o 
   2   5   4      203.37      161.34      2.36 o 
   3   5   4       11.45       13.46      0.37 o 
   4   5   4       13.64       13.70      0.68 o 
   5   5   4       47.40       45.78      1.81 o 
   6   5   4        0.01        0.15      0.26 o 
   7   5   4        0.14       -0.03      0.71 o 
  -6   6   4        1.61        0.45      0.46 o 
  -5   6   4        0.47        0.71      0.47 o 
  -4   6   4       71.84       61.30      1.46 o 
  -3   6   4        7.87       11.35      0.60 o 
  -2   6   4       64.58       71.42      1.66 o 
  -1   6   4        5.20        5.50      0.44 o 
   0   6   4        0.51        2.52      0.44 o 
   1   6   4        8.40       12.41      0.56 o 
   2   6   4      612.38      589.56     10.69 o 
   3   6   4        0.17        0.57      0.20 o 
   4   6   4        8.14        8.28      0.39 o 
   5   6   4       27.82       25.60      1.62 o 
   6   6   4        6.58        7.77      1.05 o 
  -6   7   4        0.16        0.19      0.77 o 
  -5   7   4        4.40        3.89      0.60 o 
  -4   7   4       24.82       24.85      0.88 o 
  -3   7   4        0.76        0.70      0.30 o 
  -2   7   4       12.09        9.35      0.87 o 
  -1   7   4       78.50       84.08      1.93 o 
   0   7   4      481.02      490.10     10.07 o 
   1   7   4       19.20       18.66      0.68 o 
   2   7   4        0.35       -0.19      0.23 o 
   3   7   4      334.85      304.93      5.20 o 
   4   7   4       15.23       16.07      0.51 o 
   5   7   4        6.19        4.71      0.70 o 
   6   7   4        1.23        2.05      0.54 o 
  -6   8   4       38.24       43.10      2.42 o 
  -5   8   4        2.09        1.44      0.47 o 
  -4   8   4        3.69        3.99      0.52 o 
  -3   8   4        1.16        0.75      0.34 o 
  -2   8   4       89.70       86.83      2.07 o 
  -1   8   4      188.17      165.10      3.33 o 
   0   8   4       61.20       65.48      2.11 o 
   1   8   4        2.95        2.26      0.45 o 
   2   8   4      183.67      178.19      3.03 o 
   3   8   4     1023.71      964.02     22.82 o 
   4   8   4        6.36        6.72      0.49 o 
   5   8   4        2.60        3.66      0.69 o 
   6   8   4        4.94        4.85      0.58 o 
  -6   9   4       13.86       17.38      1.71 o 
  -5   9   4        5.65        4.32      0.77 o 
  -4   9   4       47.81       50.23      1.71 o 
  -3   9   4       10.79        8.30      0.70 o 
  -2   9   4       46.87       44.86      1.80 o 
  -1   9   4      159.35      160.41      3.72 o 
   0   9   4        3.18        2.52      0.48 o 
   1   9   4       66.66       60.08      1.74 o 
   2   9   4      301.72      280.52      5.27 o 
   3   9   4       41.97       41.15      1.12 o 
   4   9   4       49.91       41.74      1.38 o 
   5   9   4        0.83        0.70      0.33 o 
   6   9   4       11.80        9.35      2.08 o 
  -5  10   4        0.01        0.24      0.34 o 
  -4  10   4        5.65        4.85      0.55 o 
  -3  10   4        2.32        1.11      0.46 o 
  -2  10   4        0.61        0.05      0.43 o 
  -1  10   4        2.79        2.08      0.63 o 
   0  10   4        3.04        1.85      0.52 o 
   1  10   4       23.66       25.21      1.15 o 
   2  10   4      183.26      174.74      3.60 o 
   3  10   4        4.10        2.56      0.42 o 
   4  10   4       11.17        9.97      0.69 o 
   5  10   4        6.52        7.03      1.11 o 
  -5  11   4        6.56        7.85      0.84 o 
  -4  11   4        0.27        0.13      0.37 o 
  -3  11   4        1.65        1.99      0.54 o 
  -2  11   4        2.88        3.02      0.56 o 
  -1  11   4       58.06       55.35      2.75 o 
   0  11   4      264.66      253.57      6.56 o 
   1  11   4       23.76       22.81      1.15 o 
   2  11   4       25.36       24.14      1.04 o 
   3  11   4       92.43       82.21      2.72 o 
   4  11   4       70.07       71.32      3.08 o 
   5  11   4       10.88       14.78      2.13 o 
  -5  12   4       19.66       21.77      2.04 o 
  -4  12   4        4.42        6.75      0.79 o 
  -3  12   4        9.41       10.10      0.78 o 
  -2  12   4        8.70        8.74      0.87 o 
  -1  12   4       33.58       32.99      1.56 o 
   0  12   4       71.18       68.05      2.55 o 
   1  12   4       30.31       32.35      1.50 o 
   2  12   4       14.05       12.98      0.93 o 
   3  12   4        0.17        0.19      0.25 o 
   4  12   4       23.00       25.12      1.11 o 
   5  12   4        1.84        2.17      0.72 o 
  -4  13   4        5.97        6.33      1.12 o 
  -3  13   4       24.39       23.83      1.34 o 
  -2  13   4        1.18        1.70      0.60 o 
  -1  13   4       18.71       18.56      1.35 o 
   0  13   4        4.07        4.93      0.90 o 
   1  13   4       39.83       39.10      1.88 o 
   2  13   4        4.46        4.41      0.72 o 
   3  13   4        8.33        7.94      0.76 o 
   4  13   4        1.98        1.52      0.46 o 
  -4  14   4        3.59        5.94      1.19 o 
  -3  14   4        1.94        3.61      0.72 o 
  -2  14   4        6.21        7.79      0.95 o 
  -1  14   4        0.51        0.89      0.59 o 
   0  14   4       15.24       17.41      1.53 o 
   1  14   4        0.42        0.11      0.45 o 
   2  14   4        0.26        0.87      0.51 o 
   3  14   4        2.52        1.46      0.63 o 
   4  14   4        0.82        1.43      0.43 o 
  -3  15   4       13.58       15.31      1.30 o 
  -2  15   4        0.00        0.18      0.53 o 
  -1  15   4        0.14        0.29      0.63 o 
   0  15   4       24.07       29.72      2.05 o 
   1  15   4        1.18        1.50      0.52 o 
   2  15   4        0.18        0.36      0.53 o 
   3  15   4        2.63        2.75      0.77 o 
  -2  16   4        0.52        1.91      0.78 o 
  -1  16   4       13.48       13.44      1.45 o 
   0  16   4        0.75        0.34      0.66 o 
   1  16   4        0.43        0.31      0.65 o 
   2  16   4        0.95        0.91      0.48 o 
  -7   1   5        7.53        4.76      1.54 o 
  -6   1   5       99.71      106.39      2.23 o 
  -5   1   5        0.05        0.25      0.20 o 
  -4   1   5       26.31       23.91      0.62 o 
  -3   1   5        0.36        1.27      0.29 o 
  -2   1   5      377.03      380.52      9.98 o 
  -1   1   5       43.03       42.01      1.05 o 
   0   1   5       15.87       13.60      0.33 o 
   1   1   5       57.20       52.08      0.56 o 
   2   1   5       26.36       26.35      0.38 o 
   3   1   5       95.60       92.60      1.34 o 
   4   1   5        6.89        7.66      0.85 o 
   5   1   5        5.20        4.23      0.62 o 
   6   1   5        1.55        1.09      0.76 o 
   7   1   5        0.43        1.43      0.90 o 
  -7   2   5        0.16        0.28      0.38 o 
  -6   2   5        3.00        3.32      0.35 o 
  -5   2   5      103.60      101.20      3.17 o 
  -4   2   5        4.15        3.76      0.37 o 
  -3   2   5       81.81      101.70      7.22 o 
  -2   2   5      692.75      685.90     19.79 o 
  -1   2   5      484.03      478.59     10.04 o 
   0   2   5        0.96        2.53      0.18 o 
   1   2   5     1480.81     1732.57     40.49 o 
   2   2   5        3.19        5.02      0.15 o 
   3   2   5       22.51       25.42      0.65 o 
   4   2   5        2.55        2.02      0.23 o 
   5   2   5        5.45        5.44      0.32 o 
   6   2   5       12.78       12.73      1.25 o 
   7   2   5        0.52        0.65      0.82 o 
  -7   3   5        0.87        0.53      0.50 o 
  -6   3   5        0.07       -0.11      0.18 o 
  -5   3   5       33.78       38.76      1.93 o 
  -4   3   5      225.15      211.28      9.19 o 
  -3   3   5       76.89       65.67      1.99 o 
  -2   3   5     1672.95     1782.81     59.02 o 
  -1   3   5      302.68      291.88      7.71 o 
   0   3   5       62.52       75.81      1.13 o 
   1   3   5       13.41       13.64      0.36 o 
   2   3   5       76.83      107.00      1.34 o 
   3   3   5      250.53      256.83      4.66 o 
   4   3   5        3.91        3.39      0.33 o 
   5   3   5       95.95       92.74      1.63 o 
   6   3   5        4.13        4.82      0.98 o 
   7   3   5        0.50        1.36      1.81 o 
  -7   4   5        6.47        6.54      0.73 o 
  -6   4   5        0.01        0.00      0.33 o 
  -5   4   5       17.57       17.01      1.24 o 
  -4   4   5      291.72      281.86     19.55 o 
  -3   4   5      184.32      184.00      4.23 o 
  -2   4   5     1025.67     1071.67     32.07 o 
  -1   4   5      198.71      197.77      3.37 o 
   0   4   5      722.04      777.54     16.19 o 
   1   4   5       65.15       74.75      1.18 o 
   2   4   5     1136.84     1257.84     24.75 o 
   3   4   5       85.46       86.24      1.62 o 
   4   4   5      202.32      205.70      3.57 o 
   5   4   5        1.18        1.52      0.34 o 
   6   4   5        1.13        1.30      0.66 o 
   7   4   5        0.38       -0.36      0.98 o 
  -6   5   5        3.62        3.14      1.07 o 
  -5   5   5       35.64       37.14      2.77 o 
  -4   5   5        8.09        8.14      1.36 o 
  -3   5   5       11.54       13.72      0.47 o 
  -2   5   5      293.31      286.94      5.15 o 
  -1   5   5      803.02      774.83     16.79 o 
   0   5   5      637.12      688.82     14.15 o 
   1   5   5       72.08       73.72      1.30 o 
   2   5   5      726.76      721.31     12.21 o 
   3   5   5      144.30      136.40      1.95 o 
   4   5   5      253.75      252.67      8.71 o 
   5   5   5       45.46       51.01      2.82 o 
   6   5   5        2.62        1.40      0.37 o 
  -6   6   5       25.11       26.91      2.69 o 
  -5   6   5        0.52        1.58      0.60 o 
  -4   6   5      129.58      127.25      2.50 o 
  -3   6   5      149.02      141.37      2.63 o 
  -2   6   5       68.01       57.51      1.52 o 
  -1   6   5       76.83       63.25      1.63 o 
   0   6   5        0.87        0.61      0.35 o 
   1   6   5       81.64       92.74      2.43 o 
   2   6   5       32.73       35.49      0.96 o 
   3   6   5       41.88       42.78      0.85 o 
   4   6   5      442.33      457.40     19.84 o 
   5   6   5       35.46       33.61      2.57 o 
   6   6   5        8.03        9.37      0.85 o 
  -6   7   5       16.48       19.46      2.42 o 
  -5   7   5        5.12        6.07      0.71 o 
  -4   7   5        1.58        0.87      0.30 o 
  -3   7   5       21.78       19.27      0.80 o 
  -2   7   5        1.70        2.65      0.52 o 
  -1   7   5        2.34        1.09      0.36 o 
   0   7   5      163.24      163.68      3.45 o 
   1   7   5       27.69       28.82      1.38 o 
   2   7   5      396.19      373.02      6.62 o 
   3   7   5      303.40      277.10      4.89 o 
   4   7   5        0.26        0.46      0.18 o 
   5   7   5        7.56        8.15      0.66 o 
   6   7   5        0.94        1.21      0.55 o 
  -6   8   5        1.03        1.30      0.69 o 
  -5   8   5        0.02       -0.40      0.40 o 
  -4   8   5       51.80       47.40      2.06 o 
  -3   8   5        3.92        3.31      0.42 o 
  -2   8   5        4.90        5.46      0.55 o 
  -1   8   5       42.75       42.27      1.19 o 
   0   8   5       47.22       39.64      1.34 o 
   1   8   5      186.74      168.44      3.43 o 
   2   8   5       22.31       20.86      0.88 o 
   3   8   5       59.99       59.19      1.54 o 
   4   8   5        0.57        0.99      0.27 o 
   5   8   5        5.15        5.14      0.74 o 
   6   8   5        1.87        3.89      0.78 o 
  -6   9   5        1.39        2.35      1.12 o 
  -5   9   5        2.27        2.50      0.51 o 
  -4   9   5       93.97       96.85      3.16 o 
  -3   9   5        0.06        0.75      0.34 o 
  -2   9   5        0.01        0.17      0.40 o 
  -1   9   5        4.79        3.97      0.62 o 
   0   9   5      237.89      227.75      5.37 o 
   1   9   5        0.01        0.23      0.26 o 
   2   9   5        6.03        6.46      0.60 o 
   3   9   5        4.22        4.89      0.54 o 
   4   9   5        1.69        1.32      0.28 o 
   5   9   5       18.13       19.93      1.10 o 
   6   9   5        7.66        9.85      0.99 o 
  -5  10   5        0.84        0.74      0.53 o 
  -4  10   5       37.83       35.82      2.01 o 
  -3  10   5        2.69        3.81      0.56 o 
  -2  10   5        6.16        5.68      0.76 o 
  -1  10   5       44.71       46.33      2.02 o 
   0  10   5      214.75      196.91      7.33 o 
   1  10   5       23.47       22.59      1.16 o 
   2  10   5       52.32       46.63      1.36 o 
   3  10   5       12.13       12.19      0.73 o 
   4  10   5       31.38       27.73      1.50 o 
   5  10   5        7.91       11.75      1.85 o 
  -5  11   5        9.35        8.17      0.81 o 
  -4  11   5        6.68        5.75      0.82 o 
  -3  11   5       32.65       34.00      1.45 o 
  -2  11   5        0.29        0.28      0.40 o 
  -1  11   5        6.16        5.40      0.82 o 
   0  11   5        0.39       -0.18      0.41 o 
   1  11   5       69.79       66.83      2.10 o 
   2  11   5        6.45        6.45      0.69 o 
   3  11   5        4.02        4.30      0.58 o 
   4  11   5        1.94        1.47      0.42 o 
   5  11   5        0.16        0.12      0.50 o 
  -5  12   5        0.32       -0.45      0.57 o 
  -4  12   5       31.94       35.40      3.16 o 
  -3  12   5       18.20       19.34      1.33 o 
  -2  12   5        0.00        0.06      0.45 o 
  -1  12   5       27.97       25.83      1.43 o 
   0  12   5       32.08       34.30      1.66 o 
   1  12   5        2.38        1.84      0.55 o 
   2  12   5        0.46        0.72      0.40 o 
   3  12   5        0.00        0.10      0.34 o 
   4  12   5        7.86        8.89      1.70 o 
   5  12   5        6.25        6.72      1.58 o 
  -4  13   5        5.19        3.55      0.62 o 
  -3  13   5       13.06       13.21      0.93 o 
  -2  13   5       32.65       39.35      2.05 o 
  -1  13   5        3.70        4.86      0.82 o 
   0  13   5        6.92        8.12      0.97 o 
   1  13   5       15.46       14.19      1.35 o 
   2  13   5        0.91        1.15      0.48 o 
   3  13   5        1.13        0.65      0.47 o 
   4  13   5        3.64        2.57      0.62 o 
  -3  14   5        5.76        7.40      0.99 o 
  -2  14   5        0.01       -0.06      0.51 o 
  -1  14   5       13.70       17.05      1.40 o 
   0  14   5        0.17       -0.04      0.45 o 
   1  14   5        0.10        0.41      0.39 o 
   2  14   5        3.47        2.57      0.76 o 
   3  14   5        4.93        5.14      0.96 o 
  -3  15   5        0.78        0.87      0.57 o 
  -2  15   5       60.41       73.87      5.38 o 
  -1  15   5        0.13        0.22      0.57 o 
   0  15   5        1.59        0.93      0.86 o 
   1  15   5        0.04        0.28      0.50 o 
   2  15   5        3.11        1.79      0.52 o 
   3  15   5        1.17        1.69      0.65 o 
  -2  16   5        2.10        3.26      1.05 o 
  -1  16   5       17.12       23.74      1.91 o 
   0  16   5        5.39        6.52      1.12 o 
   1  16   5        2.63        2.80      0.70 o 
  -7   0   6       77.26       81.96      4.94 o 
  -6   0   6       52.28       48.60      1.85 o 
  -5   0   6       22.41       21.38      0.95 o 
  -4   0   6      187.72      184.55      4.53 o 
  -3   0   6      895.69      914.51     36.49 o 
  -2   0   6      476.11      573.73     22.40 o 
  -1   0   6      531.02      645.08     30.72 o 
   0   0   6       44.23       39.57      0.75 o 
   1   0   6      283.79      297.59      5.60 o 
   2   0   6      133.10      132.36      4.46 o 
   3   0   6        5.62        5.90      0.61 o 
   4   0   6        6.65        4.25      0.69 o 
   5   0   6       32.87       30.22      3.71 o 
   6   0   6        4.66        4.94      1.32 o 
   7   0   6        1.47        0.45      1.48 o 
  -7   1   6        0.33        0.26      0.37 o 
  -6   1   6        0.05       -0.07      0.30 o 
  -5   1   6        6.77        7.30      0.45 o 
  -4   1   6       12.75       13.25      0.65 o 
  -3   1   6      204.35      188.38      2.98 o 
  -2   1   6       11.72       11.71      0.82 o 
  -1   1   6       75.53       83.47      1.39 o 
   0   1   6       81.66       85.81      1.10 o 
   1   1   6      220.51      236.01      2.60 o 
   2   1   6      313.96      303.34      3.84 o 
   3   1   6        6.71        4.97      0.27 o 
   4   1   6       15.33       12.51      0.82 o 
   5   1   6       51.25       48.56      2.61 o 
   6   1   6        0.02        0.24      1.04 o 
   7   1   6        1.00        1.91      0.84 o 
  -7   2   6       13.70        9.21      2.38 o 
  -6   2   6       28.82       28.34      1.01 o 
  -5   2   6        9.46       10.79      0.56 o 
  -4   2   6       14.02       14.87      0.56 o 
  -3   2   6       76.22       66.39      2.87 o 
  -2   2   6      554.46      618.35     18.45 o 
  -1   2   6     1145.54     1229.92     35.60 o 
   0   2   6      126.50      140.84      2.00 o 
   1   2   6     1489.93     1660.06     38.96 o 
   2   2   6      228.96      218.50      2.51 o 
   3   2   6        2.24        4.49      0.35 o 
   4   2   6        8.07        6.30      0.29 o 
   5   2   6        6.92        5.74      0.81 o 
   6   2   6        4.03        3.14      1.38 o 
   7   2   6        3.41        5.44      1.15 o 
  -7   3   6        4.10        2.63      0.82 o 
  -6   3   6       22.66       21.30      1.05 o 
  -5   3   6        0.01        0.04      0.42 o 
  -4   3   6      142.31      141.67      4.26 o 
  -3   3   6        1.32        1.26      0.52 o 
  -2   3   6       26.47       25.94      1.16 o 
  -1   3   6      146.51      144.98      2.21 o 
   0   3   6      170.61      194.56      2.81 o 
   1   3   6        0.02        1.63      0.28 o 
   2   3   6        2.99        4.38      0.25 o 
   3   3   6       42.50       41.06      1.03 o 
   4   3   6        2.03        1.45      0.27 o 
   5   3   6       43.92       38.30      1.36 o 
   6   3   6       12.30       11.29      1.22 o 
  -6   4   6        0.02       -0.04      0.32 o 
  -5   4   6       18.03       18.35      1.11 o 
  -4   4   6      173.30      164.60      4.93 o 
  -3   4   6       19.89       19.27      1.16 o 
  -2   4   6       10.14       10.24      0.89 o 
  -1   4   6       43.75       42.35      0.81 o 
   0   4   6      165.68      188.07      2.90 o 
   1   4   6        1.65        2.44      0.20 o 
   2   4   6       40.38       45.99      0.99 o 
   3   4   6        6.30        8.89      0.62 o 
   4   4   6       23.11       21.68      0.83 o 
   5   4   6       38.54       42.40      1.15 o 
   6   4   6        2.50        2.13      0.73 o 
  -6   5   6        4.66        3.74      1.02 o 
  -5   5   6        3.43        3.15      1.19 o 
  -4   5   6       11.97       13.62      1.41 o 
  -3   5   6       49.85       51.41      2.08 o 
  -2   5   6       91.42       82.73      1.32 o 
  -1   5   6      183.01      184.73      3.24 o 
   0   5   6       19.62       22.93      0.72 o 
   1   5   6      110.43      115.13      1.68 o 
   2   5   6       54.09       63.55      1.03 o 
   3   5   6      108.59      106.68      1.73 o 
   4   5   6       22.57       21.96      1.11 o 
   5   5   6        1.17        0.60      0.36 o 
   6   5   6        0.00        0.79      1.17 o 
  -6   6   6        0.44        0.07      0.48 o 
  -5   6   6       29.47       33.35      2.92 o 
  -4   6   6       64.95       61.11      2.24 o 
  -3   6   6      104.77       97.77      1.95 o 
  -2   6   6       17.81       22.09      0.95 o 
  -1   6   6       81.68       83.57      2.09 o 
   0   6   6       35.71       32.58      1.09 o 
   1   6   6        8.42       10.28      0.49 o 
   2   6   6       12.95       13.32      0.49 o 
   3   6   6       84.72       79.67      1.43 o 
   4   6   6       87.18       93.66      2.73 o 
   5   6   6       18.28       18.84      1.25 o 
   6   6   6        0.70        0.73      0.76 o 
  -6   7   6       35.62       38.61      2.34 o 
  -5   7   6        2.27        3.67      1.40 o 
  -4   7   6       79.27       79.42      1.84 o 
  -3   7   6       93.81       94.78      1.99 o 
  -2   7   6       77.23       71.30      2.04 o 
  -1   7   6        0.07       -0.01      0.35 o 
   0   7   6       79.63       70.51      1.58 o 
   1   7   6       18.84       22.96      1.04 o 
   2   7   6       69.14       70.43      1.54 o 
   3   7   6       23.62       22.35      0.68 o 
   4   7   6       17.88       16.05      1.11 o 
   5   7   6        4.36        3.24      0.65 o 
   6   7   6       14.61       19.77      3.49 o 
  -6   8   6       17.54       17.57      3.47 o 
  -5   8   6        2.73        2.44      1.08 o 
  -4   8   6       33.43       29.44      1.08 o 
  -3   8   6       65.29       63.05      1.77 o 
  -2   8   6        2.24        3.35      0.60 o 
  -1   8   6       72.65       73.00      2.01 o 
   0   8   6       25.07       21.47      1.27 o 
   1   8   6       21.58       21.66      0.92 o 
   2   8   6      163.49      162.55      3.30 o 
   3   8   6      250.14      237.83      3.98 o 
   4   8   6       52.44       50.06      1.70 o 
   5   8   6        0.09       -0.49      0.49 o 
   6   8   6        2.20        3.23      0.82 o 
  -5   9   6        0.99        1.45      0.62 o 
  -4   9   6       15.21       14.46      1.00 o 
  -3   9   6      211.65      213.63      6.42 o 
  -2   9   6      106.47       99.19      3.15 o 
  -1   9   6      447.67      431.14     12.00 o 
   0   9   6      314.93      308.68      7.32 o 
   1   9   6       11.96       13.15      0.81 o 
   2   9   6      164.39      154.92      3.13 o 
   3   9   6      332.48      312.18      6.57 o 
   4   9   6        0.37       -0.09      0.23 o 
   5   9   6       13.54       18.44      1.31 o 
  -5  10   6       51.92       53.32      3.30 o 
  -4  10   6        4.57        6.09      0.69 o 
  -3  10   6       77.14       75.98      3.53 o 
  -2  10   6        0.01       -0.25      0.35 o 
  -1  10   6      174.80      180.27      6.26 o 
   0  10   6       31.60       34.39      1.51 o 
   1  10   6        0.28        0.11      0.25 o 
   2  10   6       19.18       19.18      0.86 o 
   3  10   6      116.21      116.26      3.82 o 
   4  10   6       47.19       45.97      2.57 o 
   5  10   6        3.40        3.20      0.71 o 
  -5  11   6        2.14        2.98      0.80 o 
  -4  11   6        4.83        4.14      0.64 o 
  -3  11   6        5.12        5.27      0.68 o 
  -2  11   6        9.20       10.24      1.00 o 
  -1  11   6      202.00      205.50      9.20 o 
   0  11   6       56.26       63.31      3.55 o 
   1  11   6        9.81        7.72      0.62 o 
   2  11   6      196.00      193.01      6.22 o 
   3  11   6       77.58       75.50      3.69 o 
   4  11   6        1.44        0.55      0.36 o 
   5  11   6        0.92        2.24      0.76 o 
  -4  12   6       13.47       10.85      1.11 o 
  -3  12   6        2.32        2.35      0.61 o 
  -2  12   6        0.10       -0.10      0.54 o 
  -1  12   6        1.13        0.93      0.58 o 
   0  12   6        1.96        2.11      0.62 o 
   1  12   6        1.61        2.39      0.69 o 
   2  12   6       17.29       20.00      1.20 o 
   3  12   6        0.55        0.73      0.37 o 
   4  12   6        4.26        2.43      0.73 o 
  -4  13   6        5.92        7.05      1.56 o 
  -3  13   6        0.04        0.07      0.42 o 
  -2  13   6        1.61        0.88      0.64 o 
  -1  13   6        1.45        1.82      0.69 o 
   0  13   6        0.08       -0.47      0.47 o 
   1  13   6        1.89        1.68      0.61 o 
   2  13   6        1.89        1.58      0.50 o 
   3  13   6        6.58        3.66      0.97 o 
   4  13   6        0.84        0.48      0.51 o 
  -3  14   6        0.00        0.35      0.48 o 
  -2  14   6        1.66        2.18      0.84 o 
  -1  14   6        6.10        5.97      0.89 o 
   0  14   6        8.44        9.31      0.97 o 
   1  14   6        0.02        0.13      0.51 o 
   2  14   6        0.10        0.24      0.41 o 
   3  14   6        0.00       -0.07      0.42 o 
  -2  15   6        1.79        1.55      0.84 o 
  -1  15   6        5.93        8.87      1.14 o 
   0  15   6        9.21       10.29      1.15 o 
   1  15   6        0.54        0.05      0.35 o 
   2  15   6       10.64       14.46      2.18 o 
  -1  16   6        0.30        0.40      0.63 o 
   0  16   6        0.00       -0.25      0.69 o 
   1  16   6        0.03       -0.07      0.58 o 
  -6   1   7        3.59        3.53      0.94 o 
  -5   1   7       16.87       14.87      0.85 o 
  -4   1   7        0.31        0.20      0.17 o 
  -3   1   7       13.98       13.83      0.96 o 
  -2   1   7        1.27        0.46      0.28 o 
  -1   1   7       10.09       10.52      0.33 o 
   0   1   7      140.54      153.30      2.09 o 
   1   1   7       16.70       17.86      0.34 o 
   2   1   7        1.05        1.63      0.17 o 
   3   1   7        3.10        3.22      0.30 o 
   4   1   7       28.94       30.51      1.71 o 
   5   1   7        7.73        7.28      0.94 o 
   6   1   7       16.08       15.84      1.77 o 
  -6   2   7       16.75       17.21      2.39 o 
  -5   2   7        0.68        0.41      0.47 o 
  -4   2   7       16.20       17.48      0.74 o 
  -3   2   7        0.08        0.30      0.36 o 
  -2   2   7      177.77      165.26      4.59 o 
  -1   2   7        0.96       -0.04      0.14 o 
   0   2   7      374.29      426.38      6.81 o 
   1   2   7       31.38       27.33      0.57 o 
   2   2   7       29.59       32.22      0.55 o 
   3   2   7      310.35      330.19      5.93 o 
   4   2   7      185.33      197.57      3.26 o 
   5   2   7        1.49        1.52      0.63 o 
   6   2   7        2.74        3.00      1.43 o 
  -6   3   7        1.38        1.36      0.52 o 
  -5   3   7       32.33       32.68      1.80 o 
  -4   3   7      137.21      129.45      4.13 o 
  -3   3   7       11.50        7.98      0.79 o 
  -2   3   7        7.32        3.94      0.52 o 
  -1   3   7      533.33      562.32     10.62 o 
   0   3   7       22.98       30.54      0.85 o 
   1   3   7       14.28       11.26      0.44 o 
   2   3   7       42.63       46.19      0.74 o 
   3   3   7      131.21      128.36      2.71 o 
   4   3   7      447.19      464.04      8.85 o 
   5   3   7       22.99       27.89      1.34 o 
   6   3   7        0.50        0.21      0.66 o 
  -6   4   7        0.56        0.55      0.40 o 
  -5   4   7        0.10        0.03      0.35 o 
  -4   4   7        6.46        5.80      0.83 o 
  -3   4   7       20.30       21.79      1.46 o 
  -2   4   7      581.37      544.96     13.81 o 
  -1   4   7       31.17       31.99      0.76 o 
   0   4   7      112.02      102.89      2.27 o 
   1   4   7      546.79      619.76     11.39 o 
   2   4   7        1.36        1.76      0.25 o 
   3   4   7      100.82       98.55      2.26 o 
   4   4   7      190.89      197.26      3.80 o 
   5   4   7        0.47        0.39      0.26 o 
   6   4   7        2.81        3.29      0.93 o 
  -6   5   7       11.34       11.11      1.61 o 
  -5   5   7        0.31       -0.43      0.91 o 
  -4   5   7        1.48        1.06      0.63 o 
  -3   5   7      503.93      488.21     15.00 o 
  -2   5   7       13.30       13.19      0.87 o 
  -1   5   7        0.07        0.33      0.26 o 
   0   5   7       73.71       81.29      1.54 o 
   1   5   7        0.17        0.36      0.18 o 
   2   5   7      105.56      106.30      1.81 o 
   3   5   7      400.73      417.82      7.50 o 
   4   5   7        5.53        6.03      0.64 o 
   5   5   7       13.59       14.05      0.79 o 
   6   5   7        2.78        2.66      1.19 o 
  -6   6   7        0.02        0.85      1.10 o 
  -5   6   7       66.78       76.32      4.89 o 
  -4   6   7       67.45       66.78      4.07 o 
  -3   6   7     1058.06     1030.00     33.81 o 
  -2   6   7       37.33       38.12      3.24 o 
  -1   6   7       42.08       38.59      1.17 o 
   0   6   7        6.63        4.93      0.66 o 
   1   6   7       78.39       80.54      1.44 o 
   2   6   7       31.06       32.22      0.78 o 
   3   6   7      145.97      155.78      2.83 o 
   4   6   7       68.31       76.26      2.61 o 
   5   6   7        0.59        1.03      0.47 o 
   6   6   7        8.61       11.84      1.95 o 
  -6   7   7        0.80        0.50      1.08 o 
  -5   7   7        1.56        2.03      1.03 o 
  -4   7   7       12.48       12.47      1.09 o 
  -3   7   7        3.35        1.78      0.28 o 
  -2   7   7      402.42      384.49      9.14 o 
  -1   7   7        2.84        3.42      0.55 o 
   0   7   7      241.43      239.32      4.71 o 
   1   7   7       48.01       53.84      1.16 o 
   2   7   7       43.01       39.30      0.99 o 
   3   7   7       91.81       92.54      1.65 o 
   4   7   7        6.42        7.92      0.57 o 
   5   7   7        0.64        0.60      0.43 o 
   6   7   7        2.35        3.05      1.85 o 
  -6   8   7        0.01       -0.40      0.87 o 
  -5   8   7        2.93        3.39      1.12 o 
  -4   8   7        0.31        0.25      0.23 o 
  -3   8   7       25.27       27.70      1.06 o 
  -2   8   7      110.67      110.26      3.26 o 
  -1   8   7        2.04        2.52      0.45 o 
   0   8   7       55.05       50.17      1.57 o 
   1   8   7       14.10       12.94      1.45 o 
   2   8   7        2.23        2.10      0.40 o 
   3   8   7        2.15        1.12      0.31 o 
   4   8   7        0.00        0.03      0.22 o 
   5   8   7        8.28       10.06      1.40 o 
  -5   9   7       21.52       27.24      2.58 o 
  -4   9   7        6.70        8.07      0.77 o 
  -3   9   7        9.81       10.00      0.70 o 
  -2   9   7       24.38       24.04      1.45 o 
  -1   9   7        7.99        8.12      0.87 o 
   0   9   7       17.00       14.92      0.77 o 
   1   9   7        4.19        3.23      0.58 o 
   2   9   7        4.59        5.85      0.62 o 
   3   9   7        1.54        1.44      0.36 o 
   4   9   7       27.60       24.37      1.26 o 
   5   9   7       30.66       37.13      2.01 o 
  -5  10   7        4.37        6.83      1.07 o 
  -4  10   7        0.58        0.69      0.36 o 
  -3  10   7       28.68       30.34      1.16 o 
  -2  10   7       10.13       12.90      1.09 o 
  -1  10   7        5.70        5.23      0.79 o 
   0  10   7        3.10        2.88      0.59 o 
   1  10   7       36.13       35.81      1.44 o 
   2  10   7       49.03       46.00      1.42 o 
   3  10   7        0.02        0.43      0.51 o 
   4  10   7        7.87        5.47      0.82 o 
   5  10   7        5.68        5.51      0.89 o 
  -5  11   7        1.40        3.36      1.02 o 
  -4  11   7        0.69       -0.18      0.58 o 
  -3  11   7        0.12        0.32      0.44 o 
  -2  11   7        1.24        1.14      0.63 o 
  -1  11   7       11.38       11.26      1.25 o 
   0  11   7       23.68       20.17      1.43 o 
   1  11   7       83.58       88.03      2.55 o 
   2  11   7        1.54        0.54      0.36 o 
   3  11   7        1.31        0.89      0.42 o 
   4  11   7        0.85        0.63      0.47 o 
  -4  12   7        2.77        3.40      1.04 o 
  -3  12   7       12.05       12.60      1.22 o 
  -2  12   7        0.02        0.06      0.53 o 
  -1  12   7        0.87        0.38      0.45 o 
   0  12   7        2.34        2.36      0.77 o 
   1  12   7        7.84        7.25      0.73 o 
   2  12   7        2.71        2.29      0.42 o 
   3  12   7       16.00       15.93      2.05 o 
   4  12   7        5.61        5.36      1.58 o 
  -3  13   7        5.13        6.17      1.12 o 
  -2  13   7       27.34       36.15      3.34 o 
  -1  13   7        6.76        6.47      1.16 o 
   0  13   7        0.75        1.25      0.59 o 
   1  13   7        0.32        0.35      0.40 o 
   2  13   7       13.70       11.80      1.28 o 
   3  13   7        5.05        3.73      0.83 o 
  -3  14   7        2.37        4.26      0.78 o 
  -2  14   7       48.43       61.39      4.46 o 
  -1  14   7        5.82        6.91      1.27 o 
   0  14   7        0.11        0.41      0.54 o 
   1  14   7        1.21        0.79      0.57 o 
   2  14   7       31.08       34.64      2.06 o 
   3  14   7        2.73        2.71      0.68 o 
  -2  15   7        0.00        0.81      0.87 o 
  -1  15   7       25.41       33.92      2.66 o 
   0  15   7        0.39        0.52      0.57 o 
   1  15   7        0.41        0.88      0.53 o 
   2  15   7       12.64       16.75      2.03 o 
  -6   0   8       35.44       42.22      2.87 o 
  -5   0   8        2.97        1.80      0.39 o 
  -4   0   8       20.66       39.22     15.71 o 
  -3   0   8      404.23      391.64     24.02 o 
  -2   0   8       39.16       42.35      2.01 o 
  -1   0   8       42.04       50.74      1.22 o 
   0   0   8      362.80      399.22      9.62 o 
   1   0   8       52.29       44.18      1.02 o 
   2   0   8      274.74      263.56      5.45 o 
   3   0   8      251.52      250.54      3.93 o 
   4   0   8        3.24        3.25      0.74 o 
   5   0   8       44.47       48.20      3.35 o 
   6   0   8        2.15        0.53      1.46 o 
  -6   1   8        2.02        1.83      1.10 o 
  -5   1   8       19.88       22.03      1.90 o 
  -4   1   8      109.18       95.62      1.90 o 
  -3   1   8        0.33       -0.12      0.34 o 
  -2   1   8        0.96        0.93      0.16 o 
  -1   1   8       21.34       23.69      0.54 o 
   0   1   8       10.87        9.78      0.44 o 
   1   1   8        0.15        0.29      0.14 o 
   2   1   8      246.11      252.23      3.42 o 
   3   1   8       31.21       30.34      0.78 o 
   4   1   8       14.22       16.11      1.01 o 
   5   1   8       50.13       52.24      2.31 o 
   6   1   8        1.74        2.23      0.83 o 
  -6   2   8        1.99        1.10      0.66 o 
  -5   2   8        0.94        0.79      0.47 o 
  -4   2   8       61.20       60.99      2.91 o 
  -3   2   8        0.24        0.54      0.43 o 
  -2   2   8        0.03        0.35      0.43 o 
  -1   2   8       55.53       63.15      1.50 o 
   0   2   8       76.77       70.50      1.07 o 
   1   2   8        5.22        4.62      0.26 o 
   2   2   8      192.68      221.67      4.00 o 
   3   2   8       18.87       17.35      0.63 o 
   4   2   8        2.57        1.35      0.31 o 
   5   2   8        4.60        4.83      1.05 o 
   6   2   8        1.26        1.93      0.83 o 
  -6   3   8        0.27        0.79      0.46 o 
  -5   3   8       29.55       26.86      1.34 o 
  -4   3   8       18.18       14.35      1.36 o 
  -3   3   8        0.47        0.19      0.39 o 
  -2   3   8        0.00       -0.87      0.87 o 
  -1   3   8       85.14       82.32      1.39 o 
   0   3   8        2.16        1.24      0.26 o 
   1   3   8        3.12        2.20      0.26 o 
   2   3   8       28.00       26.05      0.60 o 
   3   3   8      123.16      121.07      2.20 o 
   4   3   8      167.43      170.86      3.19 o 
   5   3   8        7.36        8.70      4.04 o 
   6   3   8        7.46        8.44      1.81 o 
  -6   4   8        0.88        0.56      0.48 o 
  -5   4   8        0.64        0.96      0.52 o 
  -4   4   8        8.05        6.23      1.11 o 
  -3   4   8       32.64       28.58      3.19 o 
  -2   4   8      259.28      242.17      6.54 o 
  -1   4   8        0.58        1.43      0.25 o 
   0   4   8      221.97      221.09      3.76 o 
   1   4   8        2.48        2.74      0.30 o 
   2   4   8       27.53       27.15      0.90 o 
   3   4   8       42.70       40.26      1.19 o 
   4   4   8       24.15       22.12      0.93 o 
   5   4   8       67.34       65.93      3.07 o 
   6   4   8        8.59       13.47      1.42 o 
  -6   5   8        0.43       -0.04      0.49 o 
  -5   5   8        0.10        0.77      0.84 o 
  -4   5   8        0.92        0.79      0.92 o 
  -3   5   8       21.68       22.32      1.77 o 
  -2   5   8        0.92        1.00      0.50 o 
  -1   5   8      483.81      478.43     14.18 o 
   0   5   8      176.56      186.54      3.08 o 
   1   5   8      116.85      122.17      2.24 o 
   2   5   8        3.50        3.21      0.38 o 
   3   5   8       22.24       20.08      0.50 o 
   4   5   8       37.70       40.07      1.31 o 
   5   5   8       10.49        9.22      0.71 o 
   6   5   8        3.88        3.70      1.81 o 
  -6   6   8        3.35        2.57      1.51 o 
  -5   6   8        6.61        9.38      1.23 o 
  -4   6   8       85.73       85.40      4.79 o 
  -3   6   8        2.58        1.99      0.81 o 
  -2   6   8        0.68        1.52      0.52 o 
  -1   6   8      202.34      193.91      3.62 o 
   0   6   8      131.82      125.52      2.20 o 
   1   6   8       13.68       14.47      0.51 o 
   2   6   8       15.65       14.10      0.65 o 
   3   6   8        6.59        6.06      0.40 o 
   4   6   8       51.72       49.54      1.57 o 
   5   6   8        1.85        2.77      0.56 o 
   6   6   8        0.21        1.42      0.92 o 
  -5   7   8        0.02        1.09      0.87 o 
  -4   7   8        7.69        7.37      1.12 o 
  -3   7   8       86.31       93.52      3.43 o 
  -2   7   8      517.51      507.42     12.47 o 
  -1   7   8      122.58      126.59      3.45 o 
   0   7   8        2.83        3.29      0.52 o 
   1   7   8       93.85       87.98      1.75 o 
   2   7   8       12.54       10.68      0.45 o 
   3   7   8       10.87       10.94      0.59 o 
   4   7   8        0.43        0.60      0.43 o 
   5   7   8        0.06        0.03      0.36 o 
  -5   8   8       12.61       14.72      1.96 o 
  -4   8   8       19.02       21.17      1.64 o 
  -3   8   8       95.40       93.86      2.97 o 
  -2   8   8      645.31      641.32     19.11 o 
  -1   8   8      207.61      200.96      5.34 o 
   0   8   8        0.10        0.68      0.45 o 
   1   8   8       18.59       15.91      0.80 o 
   2   8   8       15.59       12.92      0.60 o 
   3   8   8       14.63       14.78      0.58 o 
   4   8   8       19.35       19.72      1.15 o 
   5   8   8        0.04        0.22      0.43 o 
  -5   9   8       15.56       17.47      1.98 o 
  -4   9   8        6.07        5.96      1.09 o 
  -3   9   8      104.20      103.74      5.39 o 
  -2   9   8       28.73       28.86      1.59 o 
  -1   9   8      222.24      231.06      8.52 o 
   0   9   8        9.62        9.33      0.91 o 
   1   9   8       11.00       13.45      0.64 o 
   2   9   8       26.93       21.53      0.85 o 
   3   9   8        4.11        3.01      0.38 o 
   4   9   8       18.67       22.92      1.71 o 
   5   9   8        0.66        0.72      0.48 o 
  -5  10   8        8.27       15.09      3.25 o 
  -4  10   8       17.95       19.20      1.53 o 
  -3  10   8        9.87        8.91      1.30 o 
  -2  10   8        1.86        2.30      0.63 o 
  -1  10   8        6.43        7.56      0.94 o 
   0  10   8       13.51       13.70      0.95 o 
   1  10   8        8.43       10.07      0.75 o 
   2  10   8        1.41        1.18      0.51 o 
   3  10   8        5.77        3.91      0.57 o 
   4  10   8       10.01        8.69      1.27 o 
   5  10   8        6.94        6.70      1.13 o 
  -4  11   8        1.97        2.82      0.96 o 
  -3  11   8        3.65        4.13      0.76 o 
  -2  11   8      107.22      125.16      6.68 o 
  -1  11   8       15.25       15.92      1.22 o 
   0  11   8       18.45       17.65      1.39 o 
   1  11   8       38.44       37.92      2.02 o 
   2  11   8       40.54       36.94      1.49 o 
   3  11   8        3.48        3.60      0.46 o 
   4  11   8        0.08        0.24      0.48 o 
  -4  12   8       16.61       24.61      1.84 o 
  -3  12   8        7.80        8.61      1.11 o 
  -2  12   8        9.18       11.23      1.51 o 
  -1  12   8       10.15       12.37      1.42 o 
   0  12   8       22.16       24.51      1.74 o 
   1  12   8       13.77       14.47      2.10 o 
   2  12   8       52.31       57.96      2.95 o 
   3  12   8        0.25        0.27      0.30 o 
   4  12   8        0.11        0.13      0.40 o 
  -3  13   8        5.89        5.91      1.17 o 
  -2  13   8        0.10        0.36      0.57 o 
  -1  13   8        9.72        8.28      1.46 o 
   0  13   8        9.44        7.56      1.98 o 
   1  13   8        0.70       -0.20      0.37 o 
   2  13   8       18.90       16.07      0.88 o 
   3  13   8        5.40        4.75      1.07 o 
  -2  14   8        0.18       -0.31      0.63 o 
  -1  14   8        5.81        7.03      1.41 o 
   0  14   8        0.06        0.37      0.49 o 
   1  14   8        6.88        9.18      1.94 o 
   2  14   8       11.39        8.85      1.06 o 
  -1  15   8        0.80        0.68      0.81 o 
   0  15   8        2.60        2.45      0.76 o 
   1  15   8        4.46        4.58      1.24 o 
  -6   1   9        0.38       -0.32      0.54 o 
  -5   1   9       16.40       17.25      1.08 o 
  -4   1   9       95.83       84.52      2.03 o 
  -3   1   9        0.19        0.52      0.37 o 
  -2   1   9       19.45       21.55      0.84 o 
  -1   1   9      271.59      290.99      5.57 o 
   0   1   9      205.04      220.28      3.63 o 
   1   1   9       34.28       37.36      0.85 o 
   2   1   9       58.32       64.43      0.99 o 
   3   1   9      554.21      565.73     10.02 o 
   4   1   9       46.31       41.27      1.81 o 
   5   1   9       38.11       44.68      2.17 o 
   6   1   9        4.01        4.12      1.84 o 
  -6   2   9        2.99        1.82      0.80 o 
  -5   2   9        1.75        1.56      0.51 o 
  -4   2   9        6.72        5.91      0.66 o 
  -3   2   9       22.60       18.44      0.97 o 
  -2   2   9       10.84       10.07      0.87 o 
  -1   2   9      504.82      497.68     11.11 o 
   0   2   9        1.71        1.72      0.29 o 
   1   2   9        4.01        5.93      0.67 o 
   2   2   9      142.51      145.11      2.03 o 
   3   2   9      123.42      117.89      2.23 o 
   4   2   9        2.56        1.75      0.34 o 
   5   2   9        1.80        1.37      0.64 o 
   6   2   9        0.50       -0.02      0.68 o 
  -6   3   9        0.82        1.11      0.54 o 
  -5   3   9       13.77       12.06      0.90 o 
  -4   3   9        1.32        0.97      0.51 o 
  -3   3   9        0.64        0.90      0.51 o 
  -2   3   9       32.91       31.63      2.32 o 
  -1   3   9       27.25       26.85      0.96 o 
   0   3   9       54.29       56.36      1.50 o 
   1   3   9        0.74        0.84      0.28 o 
   2   3   9       37.75       39.47      0.81 o 
   3   3   9        0.32        0.56      0.12 o 
   4   3   9        8.23        9.66      0.54 o 
   5   3   9       13.57       18.16      1.76 o 
   6   3   9        2.72        2.64      0.84 o 
  -6   4   9        4.26        3.54      1.45 o 
  -5   4   9       12.95       15.15      1.06 o 
  -4   4   9       41.16       41.48      5.21 o 
  -3   4   9        9.03       10.00      1.04 o 
  -2   4   9      203.71      198.87      5.89 o 
  -1   4   9      179.82      166.94      3.52 o 
   0   4   9       54.25       53.33      1.25 o 
   1   4   9        0.00        0.15      0.22 o 
   2   4   9       49.41       50.37      1.06 o 
   3   4   9       43.40       42.19      1.49 o 
   4   4   9        0.83        1.20      0.43 o 
   5   4   9       16.52       17.59      5.21 o 
   6   4   9        4.14        4.63      1.45 o 
  -6   5   9        0.60        0.44      0.53 o 
  -5   5   9        1.45        2.03      1.06 o 
  -4   5   9        0.60        1.67      0.82 o 
  -3   5   9        6.94        5.75      0.92 o 
  -2   5   9      267.62      250.62      7.53 o 
  -1   5   9       71.43       61.35      1.35 o 
   0   5   9      202.31      208.96      4.07 o 
   1   5   9       15.48       14.57      0.68 o 
   2   5   9        0.77        0.49      0.26 o 
   3   5   9        0.03       -0.14      0.14 o 
   4   5   9        3.64        3.23      0.43 o 
   5   5   9       11.80       15.73      1.87 o 
   6   5   9        4.24        7.78      1.73 o 
  -5   6   9        1.55        1.78      1.56 o 
  -4   6   9        0.05        0.44      0.59 o 
  -3   6   9       22.77       22.78      1.35 o 
  -2   6   9      149.92      144.75      5.09 o 
  -1   6   9        2.35        2.22      0.34 o 
   0   6   9        6.62        6.60      0.52 o 
   1   6   9       29.04       28.29      1.07 o 
   2   6   9       16.24       14.24      0.81 o 
   3   6   9        1.54        1.34      0.27 o 
   4   6   9        1.97        2.25      0.87 o 
   5   6   9        1.11        1.29      0.59 o 
  -5   7   9        0.06       -0.95      0.95 o 
  -4   7   9       11.04       10.67      1.40 o 
  -3   7   9      172.02      173.83      5.59 o 
  -2   7   9        0.14        0.21      0.53 o 
  -1   7   9       56.64       56.21      1.54 o 
   0   7   9       11.00        9.55      0.56 o 
   1   7   9      196.45      192.82      4.02 o 
   2   7   9       44.07       38.18      1.03 o 
   3   7   9        0.09        0.28      0.25 o 
   4   7   9        6.27        5.37      0.78 o 
   5   7   9        0.53        0.72      0.45 o 
  -5   8   9        0.12        0.01      0.61 o 
  -4   8   9       19.63       20.47      1.69 o 
  -3   8   9       50.26       47.47      2.47 o 
  -2   8   9       76.62       77.59      3.49 o 
  -1   8   9        8.63        9.40      0.68 o 
   0   8   9       30.17       26.20      0.99 o 
   1   8   9        4.25        1.82      0.32 o 
   2   8   9       18.57       15.95      0.72 o 
   3   8   9        0.88        1.57      0.43 o 
   4   8   9        1.06        0.50      0.41 o 
   5   8   9        1.37        1.71      0.51 o 
  -5   9   9        3.72        4.44      1.67 o 
  -4   9   9        6.88        7.29      1.79 o 
  -3   9   9       75.02       80.37      4.10 o 
  -2   9   9        3.73        3.86      0.78 o 
  -1   9   9       13.28       16.12      1.10 o 
   0   9   9       16.30       14.72      1.02 o 
   1   9   9       14.21        8.16      0.70 o 
   2   9   9        9.33        7.90      0.61 o 
   3   9   9        0.95        0.67      0.39 o 
   4   9   9       11.53       14.42      1.32 o 
   5   9   9        1.75        3.34      0.91 o 
  -4  10   9       11.06       12.07      2.29 o 
  -3  10   9       17.61       18.95      1.55 o 
  -2  10   9        3.95        4.79      1.22 o 
  -1  10   9       78.04       87.97      2.93 o 
   0  10   9       16.12       16.50      1.00 o 
   1  10   9       11.51       11.44      0.92 o 
   2  10   9       12.17       14.06      0.90 o 
   3  10   9       29.63       27.20      1.18 o 
   4  10   9       24.59       30.66      1.71 o 
  -4  11   9        3.52        4.95      1.12 o 
  -3  11   9       15.71       21.81      1.77 o 
  -2  11   9        6.66        6.99      1.31 o 
  -1  11   9       22.28       28.08      2.76 o 
   0  11   9        1.93        3.93      0.85 o 
   1  11   9       28.24       28.92      1.46 o 
   2  11   9        6.10        5.32      0.98 o 
   3  11   9        2.26        2.70      0.52 o 
   4  11   9        3.30        4.23      1.05 o 
  -3  12   9       14.93       25.09      2.36 o 
  -2  12   9       18.12       22.26      1.58 o 
  -1  12   9        0.00       -0.38      0.65 o 
   0  12   9        5.04        6.04      1.20 o 
   1  12   9       40.98       47.23      2.42 o 
   2  12   9       18.79       22.01      0.99 o 
   3  12   9        7.86       11.46      1.85 o 
  -3  13   9        1.35        3.13      1.10 o 
  -2  13   9       50.52       68.37      5.93 o 
  -1  13   9        1.07        1.00      0.73 o 
   0  13   9        8.71        7.87      1.84 o 
   1  13   9        7.58        6.23      0.79 o 
   2  13   9        0.22       -0.05      0.34 o 
   3  13   9        8.98        8.84      1.56 o 
  -2  14   9        3.01        5.33      1.31 o 
  -1  14   9       12.02       12.35      1.48 o 
   0  14   9        0.18        0.06      0.43 o 
   1  14   9       19.39       24.79      1.86 o 
   2  14   9        0.08        0.40      0.38 o 
  -6   0  10        1.86        0.03      0.72 o 
  -5   0  10        0.87        0.34      0.56 o 
  -4   0  10       33.85       28.17      2.58 o 
  -3   0  10       65.58       53.49      3.35 o 
  -2   0  10        3.10        2.61      0.21 o 
  -1   0  10      350.52      349.50     21.47 o 
   0   0  10       21.47       20.55      1.12 o 
   1   0  10       58.09       62.34      1.67 o 
   2   0  10      368.39      374.95      9.28 o 
   3   0  10       39.23       35.19      0.85 o 
   4   0  10        0.03       -0.40      0.50 o 
   5   0  10        8.18        8.23      1.57 o 
   6   0  10       65.74       89.52      6.15 o 
  -6   1  10        2.52        1.24      1.05 o 
  -5   1  10        0.96        1.68      0.62 o 
  -4   1  10       16.43       16.00      3.34 o 
  -3   1  10      219.50      198.58      5.34 o 
  -2   1  10        0.02        0.23      0.35 o 
  -1   1  10       31.45       28.95      0.88 o 
   0   1  10       25.68       24.88      0.70 o 
   1   1  10        3.20        3.64      0.35 o 
   2   1  10        9.01        7.73      0.40 o 
   3   1  10       34.68       35.37      0.64 o 
   4   1  10        0.55        0.90      0.56 o 
   5   1  10       19.51       20.47      1.51 o 
   6   1  10       37.42       43.16      3.43 o 
  -6   2  10        1.30        1.10      0.78 o 
  -5   2  10        0.50        1.03      0.76 o 
  -4   2  10        0.53        0.96      0.74 o 
  -3   2  10       20.78       17.27      1.38 o 
  -2   2  10      121.61      118.35      2.90 o 
  -1   2  10      168.46      172.55      3.48 o 
   0   2  10      124.63      123.06      4.04 o 
   1   2  10        5.30        5.50      0.39 o 
   2   2  10      212.91      210.36      3.48 o 
   3   2  10      120.52      124.21      2.03 o 
   4   2  10        6.16        6.32      0.49 o 
   5   2  10       22.66       25.44      2.49 o 
   6   2  10        2.42        2.64      1.82 o 
  -6   3  10        5.05        5.38      1.46 o 
  -5   3  10        6.60       11.01      1.00 o 
  -4   3  10       50.30       49.06      2.96 o 
  -3   3  10        1.28        1.64      0.57 o 
  -2   3  10        4.43       13.35      8.02 o 
  -1   3  10       26.07       24.21      1.08 o 
   0   3  10       88.48       88.55      3.56 o 
   1   3  10       24.63       24.32      0.72 o 
   2   3  10       52.36       50.28      1.09 o 
   3   3  10        3.92        3.15      0.35 o 
   4   3  10       50.58       56.48      2.11 o 
   5   3  10       41.53       52.88      2.43 o 
  -5   4  10        0.85        0.74      0.53 o 
  -4   4  10        1.26        1.05      0.68 o 
  -3   4  10        0.01       -0.56      0.70 o 
  -2   4  10      386.64      380.77     14.68 o 
  -1   4  10       12.66       11.90      1.03 o 
   0   4  10        4.10        4.01      0.41 o 
   1   4  10        1.49        2.51      0.29 o 
   2   4  10        0.75        0.67      0.20 o 
   3   4  10       25.57       20.89      0.66 o 
   4   4  10        2.59        1.38      0.51 o 
   5   4  10        1.85        2.98      1.15 o 
  -5   5  10        1.45        0.96      1.27 o 
  -4   5  10        0.50        0.73      0.69 o 
  -3   5  10       46.57       44.42      2.96 o 
  -2   5  10      323.77      325.07      9.83 o 
  -1   5  10       30.63       26.80      0.78 o 
   0   5  10       14.59       12.78      0.69 o 
   1   5  10        6.83        6.84      0.58 o 
   2   5  10       15.58       15.49      0.63 o 
   3   5  10       12.49       11.78      0.61 o 
   4   5  10       31.22       28.78      1.55 o 
   5   5  10        0.05        0.51      1.09 o 
  -5   6  10       15.35       18.40      2.16 o 
  -4   6  10       32.50       31.88      2.23 o 
  -3   6  10        0.09        0.57      0.68 o 
  -2   6  10       63.40       63.91      3.49 o 
  -1   6  10      127.43      128.20      2.60 o 
   0   6  10       20.72       21.50      1.00 o 
   1   6  10       14.42       11.78      0.66 o 
   2   6  10       22.82       18.63      0.74 o 
   3   6  10       10.48        9.66      0.57 o 
   4   6  10       12.52       11.30      0.84 o 
   5   6  10        0.00        0.38      0.82 o 
  -5   7  10        0.02        0.31      0.72 o 
  -4   7  10       10.99       12.34      1.56 o 
  -3   7  10       77.65       79.09      3.27 o 
  -2   7  10       36.27       36.31      2.82 o 
  -1   7  10       65.46       64.37      1.71 o 
   0   7  10      100.88      103.71      2.38 o 
   1   7  10        0.05        0.20      0.23 o 
   2   7  10       51.42       46.94      2.09 o 
   3   7  10       12.80       13.47      0.61 o 
   4   7  10        3.79        3.16      0.67 o 
   5   7  10        0.00       -0.17      1.07 o 
  -5   8  10        1.28        2.22      1.35 o 
  -4   8  10       26.18       33.26      4.00 o 
  -3   8  10        0.54        0.38      0.80 o 
  -2   8  10       22.77       20.81      1.90 o 
  -1   8  10       92.99       92.98      2.66 o 
   0   8  10      127.48      126.59      2.79 o 
   1   8  10       36.94       34.48      1.28 o 
   2   8  10        4.40        4.45      0.57 o 
   3   8  10        5.08        5.49      0.60 o 
   4   8  10        0.17        0.62      0.54 o 
   5   8  10        4.33        5.07      1.61 o 
  -4   9  10        0.04        0.47      1.15 o 
  -3   9  10        5.47        6.73      1.43 o 
  -2   9  10       58.66       69.41      3.69 o 
  -1   9  10       53.84       55.73      1.59 o 
   0   9  10        2.28        3.30      0.52 o 
   1   9  10       33.30       25.83      1.08 o 
   2   9  10        7.71        6.22      0.65 o 
   3   9  10        0.50        0.52      0.41 o 
   4   9  10       10.09       14.73      1.89 o 
  -4  10  10        0.05        0.50      0.93 o 
  -3  10  10        0.76        0.13      0.84 o 
  -2  10  10       12.48       11.24      0.86 o 
  -1  10  10       40.21       43.80      1.79 o 
   0  10  10        0.26        0.18      0.35 o 
   1  10  10       24.95       29.53      0.97 o 
   2  10  10        6.51        7.05      0.62 o 
   3  10  10        0.11       -0.11      0.33 o 
   4  10  10       10.92       17.42      1.88 o 
  -3  11  10        0.04       -0.59      0.64 o 
  -2  11  10       13.77       14.48      1.27 o 
  -1  11  10       32.71       37.98      2.47 o 
   0  11  10       31.64       30.79      1.32 o 
   1  11  10        3.85        4.17      0.68 o 
   2  11  10        0.25        0.20      0.26 o 
   3  11  10        0.50        0.32      0.45 o 
  -3  12  10        6.91       11.52      1.41 o 
  -2  12  10        2.63        3.37      0.90 o 
  -1  12  10        6.27        9.39      1.26 o 
   0  12  10        0.15        0.71      0.62 o 
   1  12  10        6.10        6.61      0.78 o 
   2  12  10        0.68        0.06      0.35 o 
   3  12  10        4.48        6.24      1.50 o 
  -2  13  10        4.60        4.78      1.43 o 
  -1  13  10        1.25        1.45      0.70 o 
   0  13  10       29.76       34.29      1.79 o 
   1  13  10        1.69        0.25      0.44 o 
   2  13  10        0.12        0.06      0.44 o 
   0  14  10        4.85        7.02      2.29 o 
  -5   1  11       11.71        9.49      1.27 o 
  -4   1  11        0.01        0.13      0.68 o 
  -3   1  11        1.07        0.85      0.46 o 
  -2   1  11       75.42       73.61      2.13 o 
  -1   1  11       56.30       59.39      1.95 o 
   0   1  11        0.00        0.16      0.20 o 
   1   1  11        0.37        0.23      0.24 o 
   2   1  11       99.95      100.36      1.86 o 
   3   1  11       28.78       27.37      0.76 o 
   4   1  11        0.53        0.50      0.53 o 
   5   1  11       10.71       14.96      1.83 o 
  -5   2  11       14.71       12.80      1.34 o 
  -4   2  11       22.36       23.16      4.25 o 
  -3   2  11       32.05       27.33      0.97 o 
  -2   2  11       25.25       21.09      1.05 o 
  -1   2  11      233.45      230.50      5.75 o 
   0   2  11       98.06       86.26      2.80 o 
   1   2  11        0.00        0.06      0.21 o 
   2   2  11        1.24        1.35      0.34 o 
   3   2  11       19.99       17.37      0.56 o 
   4   2  11        1.77        1.40      0.24 o 
   5   2  11        0.74        0.40      0.68 o 
  -5   3  11        4.25        3.18      0.81 o 
  -4   3  11        8.26        6.41      1.26 o 
  -3   3  11        8.25        7.53      0.51 o 
  -2   3  11        8.77       12.16      1.57 o 
  -1   3  11        8.46        9.03      0.99 o 
   0   3  11       56.52       55.90      1.27 o 
   1   3  11        5.72        6.48      0.42 o 
   2   3  11       48.00       50.92      1.32 o 
   3   3  11        0.13        0.16      0.19 o 
   4   3  11       24.95       29.53      1.28 o 
   5   3  11        0.36       -0.09      0.57 o 
  -5   4  11        0.05       -0.34      0.90 o 
  -4   4  11        0.46       -0.37      0.64 o 
  -3   4  11        0.11        0.16      0.68 o 
  -2   4  11       11.97       11.79      0.77 o 
  -1   4  11       40.06       36.23      1.90 o 
   0   4  11       90.22       90.81      1.77 o 
   1   4  11        3.98        3.43      0.30 o 
   2   4  11       34.81       32.13      0.81 o 
   3   4  11       13.34       11.60      0.87 o 
   4   4  11        2.85        3.18      1.42 o 
   5   4  11        0.00        0.18      0.73 o 
  -5   5  11        2.53        3.49      1.15 o 
  -4   5  11        0.67        0.60      0.69 o 
  -3   5  11       22.91       23.95      2.98 o 
  -2   5  11        2.66        1.60      1.26 o 
  -1   5  11      130.21      119.25      2.35 o 
   0   5  11       11.60       13.45      0.92 o 
   1   5  11      115.11      102.53      2.15 o 
   2   5  11       10.24       11.63      0.60 o 
   3   5  11       35.71       35.05      1.30 o 
   4   5  11        0.01        0.40      0.38 o 
   5   5  11        0.00        0.58      0.89 o 
  -5   6  11       21.24       28.53      2.86 o 
  -4   6  11        0.53        1.35      0.85 o 
  -3   6  11      105.17      117.08     13.96 o 
  -2   6  11       56.81       60.92      2.94 o 
  -1   6  11        0.31        0.24      0.21 o 
   0   6  11        0.26        0.97      0.37 o 
   1   6  11      179.09      163.03      3.22 o 
   2   6  11        1.93        2.39      0.37 o 
   3   6  11       12.65       12.16      0.58 o 
   4   6  11        4.70        6.51      0.89 o 
   5   6  11        5.33        7.39      1.60 o 
  -4   7  11        3.22        6.24      1.58 o 
  -3   7  11       25.11       31.08      2.75 o 
  -2   7  11       82.22       91.97      4.78 o 
  -1   7  11        0.74        0.77      0.26 o 
   0   7  11       11.50       10.60      0.93 o 
   1   7  11        0.12        0.30      0.29 o 
   2   7  11        9.87        9.04      0.59 o 
   3   7  11        0.40        0.36      0.26 o 
   4   7  11        2.42        1.92      0.51 o 
  -4   8  11        2.44        5.25      2.21 o 
  -3   8  11        0.58        1.51      0.80 o 
  -2   8  11        0.15       -0.74      0.81 o 
  -1   8  11       14.57       14.01      1.24 o 
   0   8  11        8.63        7.07      0.69 o 
   1   8  11        0.01        0.53      0.36 o 
   2   8  11       15.86       14.94      0.85 o 
   3   8  11        0.36        0.11      0.24 o 
   4   8  11        4.83        5.35      0.93 o 
  -4   9  11        0.38       -0.16      1.00 o 
  -3   9  11        0.06        0.35      1.30 o 
  -2   9  11       23.93       28.03      2.08 o 
  -1   9  11        0.47        0.76      0.39 o 
   0   9  11        2.12        2.01      0.61 o 
   1   9  11       12.17       14.75      0.97 o 
   2   9  11        1.10        1.27      0.39 o 
   3   9  11        0.00        0.03      0.43 o 
   4   9  11        2.46        5.24      0.90 o 
  -3  10  11       22.53       30.83      2.52 o 
  -2  10  11        5.07        7.47      1.18 o 
  -1  10  11       25.09       25.59      2.11 o 
   0  10  11        4.16        3.82      0.66 o 
   1  10  11        0.01        0.17      0.35 o 
   2  10  11        0.00       -0.02      0.38 o 
   3  10  11        4.44        5.32      0.76 o 
  -3  11  11        0.19        1.15      1.23 o 
  -2  11  11       68.47       93.97      5.16 o 
  -1  11  11       41.28       44.56      3.77 o 
   0  11  11        1.24        1.88      0.49 o 
   1  11  11        0.02       -0.28      0.38 o 
   2  11  11        7.27        6.19      0.89 o 
   3  11  11        0.13        0.94      0.71 o 
  -2  12  11        1.56        1.55      0.91 o 
  -1  12  11        0.56        0.27      0.54 o 
   0  12  11        1.89        0.80      0.46 o 
   1  12  11        5.45        6.29      0.82 o 
   2  12  11        0.46        0.13      0.34 o 
  -1  13  11        9.36        7.09      2.41 o 
   0  13  11       67.06       81.96      3.05 o 
   1  13  11        2.67        2.18      0.52 o 
  -2   0  12       23.36       20.60      2.08 o 
  -1   0  12        0.33        0.55      0.35 o 
   0   0  12      480.57      471.05     14.92 o 
   1   0  12      889.02      782.85     77.66 o 
   2   0  12      351.10      344.11     10.69 o 
   3   0  12       35.59       34.54      1.05 o 
   4   0  12        0.42        0.03      0.58 o 
   5   0  12       68.84       85.15      5.65 o 
  -5   1  12        0.31        0.63      0.97 o 
  -4   1  12        7.61        9.70      1.21 o 
  -3   1  12       68.05       59.01      3.56 o 
  -2   1  12        3.42        3.21      0.44 o 
  -1   1  12       28.81       25.69      1.04 o 
   0   1  12       87.78       96.49      8.69 o 
   1   1  12       18.11       18.56      0.65 o 
   2   1  12        8.43        8.09      0.56 o 
   3   1  12        5.39        6.00      0.42 o 
   4   1  12        0.38        0.93      0.62 o 
   5   1  12        1.51        2.09      1.03 o 
  -5   2  12        0.00        0.41      1.26 o 
  -4   2  12        0.29       -0.44      0.53 o 
  -3   2  12        0.73        0.61      0.35 o 
  -2   2  12       23.48       23.75      1.84 o 
  -1   2  12      234.67      229.63      5.23 o 
   0   2  12      177.22      177.30      4.34 o 
   1   2  12        9.47        9.41      0.49 o 
   2   2  12      104.69      104.80      2.74 o 
   3   2  12       10.78        9.13      1.72 o 
   4   2  12        1.32        1.50      0.68 o 
   5   2  12        5.56        9.01      1.36 o 
  -5   3  12        0.28        0.32      0.53 o 
  -4   3  12        1.27        1.96      1.10 o 
  -3   3  12       22.18       20.38      1.02 o 
  -2   3  12       65.25       69.17      2.54 o 
  -1   3  12        2.99        1.99      0.56 o 
   0   3  12        1.54        1.40      0.28 o 
   1   3  12        0.98        0.81      0.30 o 
   2   3  12      115.13      115.58      3.07 o 
   3   3  12        0.10       -0.04      0.21 o 
   4   3  12        0.82        0.60      0.73 o 
   5   3  12        0.07        0.40      0.59 o 
  -5   4  12        2.75        2.58      0.95 o 
  -4   4  12        0.34        0.18      0.66 o 
  -3   4  12       36.36       30.92      2.68 o 
  -2   4  12        0.52       -0.27      0.38 o 
  -1   4  12      110.21      112.40      3.38 o 
   0   4  12       19.87       23.71      0.89 o 
   1   4  12        0.36        1.21      0.27 o 
   2   4  12        4.54        4.33      0.44 o 
   3   4  12        0.03        0.01      0.19 o 
   4   4  12        0.63        0.59      0.53 o 
   5   4  12        0.12        0.38      1.11 o 
  -4   5  12        4.26        5.44      1.13 o 
  -3   5  12        3.15        0.84      1.21 o 
  -2   5  12       31.72       30.30      2.25 o 
  -1   5  12        8.77        7.84      0.89 o 
   0   5  12        0.00        0.20      0.26 o 
   1   5  12        3.69        4.29      0.41 o 
   2   5  12        4.95        4.98      0.45 o 
   3   5  12        1.79        1.21      0.28 o 
   4   5  12        1.03        1.22      0.72 o 
  -4   6  12        1.45        2.53      1.06 o 
  -3   6  12        0.00        0.75      0.87 o 
  -2   6  12       11.80       11.37      1.07 o 
  -1   6  12        0.14        0.08      0.19 o 
   0   6  12        4.92        5.34      0.61 o 
   1   6  12       15.48       14.96      0.77 o 
   2   6  12        6.09        4.21      0.49 o 
   3   6  12        0.48        0.42      0.25 o 
   4   6  12        0.16        0.82      0.54 o 
  -4   7  12        4.50        4.34      1.53 o 
  -3   7  12       22.30       26.12      2.69 o 
  -2   7  12       17.06       19.16      1.92 o 
  -1   7  12        2.90        2.49      0.43 o 
   0   7  12        0.20        0.04      0.33 o 
   1   7  12        4.59        4.12      0.63 o 
   2   7  12        1.94        1.27      0.39 o 
   3   7  12        0.11        0.16      0.47 o 
   4   7  12        6.59        9.06      1.08 o 
  -4   8  12        0.44        2.63      2.02 o 
  -3   8  12        2.41        1.66      1.02 o 
  -2   8  12        0.79        0.32      0.89 o 
  -1   8  12        2.04        1.80      0.35 o 
   0   8  12        8.35        8.84      0.82 o 
   1   8  12       22.79       21.92      1.21 o 
   2   8  12        1.32        1.61      0.46 o 
   3   8  12       10.16       11.07      1.34 o 
   4   8  12       13.49       14.48      2.87 o 
  -3   9  12        4.50        4.72      1.20 o 
  -2   9  12        3.03        5.36      1.05 o 
  -1   9  12       35.54       43.81      2.13 o 
   0   9  12        5.72        3.79      0.68 o 
   1   9  12        7.43        6.63      0.85 o 
   2   9  12        7.06        6.91      0.81 o 
   3   9  12        5.39        5.93      0.89 o 
  -3  10  12        0.40        1.46      1.46 o 
  -2  10  12        0.16        0.40      0.78 o 
  -1  10  12       27.49       32.83      3.21 o 
   0  10  12        1.96        1.89      0.56 o 
   1  10  12        0.24        0.28      0.47 o 
   2  10  12        7.21        5.93      0.87 o 
   3  10  12        0.01       -0.18      0.49 o 
  -2  11  12        0.58        0.67      1.27 o 
  -1  11  12        2.23        0.63      0.59 o 
   0  11  12        8.55       13.56      1.13 o 
   1  11  12        0.31        0.65      0.58 o 
   2  11  12        0.11       -0.03      0.38 o 
  -1  12  12        4.68        4.49      2.68 o 
   0  12  12       23.64       35.31      1.99 o 
   1  12  12        3.59        4.03      0.99 o 
  -3   1  13        5.85        4.25      1.38 o 
  -2   1  13        1.68        0.90      0.32 o 
  -1   1  13        1.67        1.25      0.45 o 
   0   1  13       37.54       38.15      1.30 o 
   1   1  13       19.05       18.22      1.13 o 
   2   1  13        3.12        1.94      0.45 o 
   3   1  13       18.06       18.64      0.81 o 
   4   1  13        9.64       13.26      1.91 o 
  -4   2  13        0.10       -0.49      0.57 o 
  -3   2  13        7.16       12.58      1.21 o 
  -2   2  13       26.38       25.29      1.10 o 
  -1   2  13        0.00       -0.26      0.41 o 
   0   2  13       89.69       87.64      2.12 o 
   1   2  13        6.77        6.73      0.57 o 
   2   2  13       22.56       20.77      0.97 o 
   3   2  13        6.41        3.82      0.94 o 
   4   2  13        0.25        0.01      0.38 o 
  -4   3  13       13.89       12.41      3.67 o 
  -3   3  13       81.42       82.86      3.65 o 
  -2   3  13       59.25       57.46      3.12 o 
  -1   3  13        0.08        0.16      0.38 o 
   0   3  13      101.71       95.79      2.65 o 
   1   3  13        4.16        4.58      0.52 o 
   2   3  13        0.25        0.17      0.31 o 
   3   3  13        2.91        2.27      0.73 o 
   4   3  13        5.58        2.88      3.18 o 
  -4   4  13       35.64       40.54      2.66 o 
  -3   4  13       36.18       34.54      1.78 o 
  -2   4  13        9.41        8.79      1.81 o 
  -1   4  13        6.61        6.93      0.80 o 
   0   4  13        5.95        5.70      0.59 o 
   1   4  13       52.13       46.89      1.31 o 
   2   4  13        5.52        4.70      0.51 o 
   3   4  13        7.48        7.74      2.56 o 
   4   4  13        0.00        0.04      0.62 o 
  -4   5  13       32.43       41.87      3.25 o 
  -3   5  13       22.80       19.43      1.53 o 
  -2   5  13       40.62       38.27      1.67 o 
  -1   5  13        0.10       -0.08      0.45 o 
   0   5  13        2.92        2.63      0.49 o 
   1   5  13       23.39       24.28      0.80 o 
   2   5  13        4.01        3.17      0.41 o 
   3   5  13        0.84        0.78      0.39 o 
   4   5  13        0.44        0.11      0.61 o 
  -4   6  13        0.49        2.03      0.87 o 
  -3   6  13        4.59        4.59      0.82 o 
  -2   6  13       28.36       29.51      2.89 o 
  -1   6  13       24.20       26.45      1.37 o 
   0   6  13        3.86        2.12      0.44 o 
   1   6  13        1.37        1.60      0.42 o 
   2   6  13       34.30       31.74      1.19 o 
   3   6  13        0.00        0.30      0.59 o 
   4   6  13       12.20        7.91      7.33 o 
  -3   7  13        0.38        0.14      0.42 o 
  -2   7  13        2.61        1.82      1.01 o 
  -1   7  13        2.09        1.94      0.75 o 
   0   7  13        2.31        2.31      0.50 o 
   1   7  13        0.26        0.06      0.26 o 
   2   7  13       16.78       19.85      1.27 o 
   3   7  13        1.69        1.50      0.59 o 
  -3   8  13        0.60        2.26      1.15 o 
  -2   8  13       16.26       21.12      1.38 o 
  -1   8  13        0.10        0.41      0.46 o 
   0   8  13        5.66        5.43      0.67 o 
   1   8  13        1.50        0.97      0.52 o 
   2   8  13        0.21       -0.22      0.36 o 
   3   8  13       10.35       14.59      1.72 o 
  -3   9  13        4.55        5.85      1.95 o 
  -2   9  13        0.82        0.85      0.59 o 
  -1   9  13        9.88       14.33      1.85 o 
   0   9  13        0.04       -0.13      0.36 o 
   1   9  13        4.88        4.42      0.60 o 
   2   9  13        0.85        0.47      0.51 o 
  -2  10  13        4.22        3.40      1.13 o 
  -1  10  13        0.85        1.67      1.05 o 
   0  10  13        0.06        1.06      0.54 o 
   1  10  13        1.97        4.13      0.85 o 
   2  10  13        1.89        2.23      0.60 o 
  -1  11  13        0.54        0.15      0.47 o 
   0  11  13       11.95       11.86      2.66 o 
   1  11  13        0.25        1.40      0.58 o 
  -4   0  14        0.01        0.58      1.00 o 
  -3   0  14        1.45        1.66      1.20 o 
  -2   0  14        0.64       -0.46      0.73 o 
  -1   0  14        0.59        0.35      0.73 o 
   0   0  14      174.82      168.87      4.72 o 
   1   0  14       39.17       39.55      1.62 o 
   2   0  14       34.06       34.37      1.37 o 
   3   0  14        2.53        1.04      0.45 o 
   4   0  14       10.74       15.77      2.48 o 
  -4   1  14        0.44        2.17      1.32 o 
  -2   1  14       23.89       22.07      2.13 o 
  -1   1  14        6.68        4.72      0.82 o 
   0   1  14       64.92       62.23      2.07 o 
   1   1  14        0.09       -0.28      0.29 o 
   2   1  14       37.51       36.77      1.05 o 
   3   1  14        2.50        1.75      0.69 o 
   4   1  14        2.28        1.04      0.63 o 
  -4   2  14        1.26        0.89      0.85 o 
  -2   2  14        4.04        2.42      1.43 o 
  -1   2  14        0.20        0.49      0.38 o 
   0   2  14        0.78        1.36      0.51 o 
   1   2  14      179.72      175.57      4.25 o 
   2   2  14        1.36        1.45      0.44 o 
   3   2  14        0.29        0.44      0.33 o 
   4   2  14        3.24        2.15      2.25 o 
  -4   3  14        0.03        0.03      0.46 o 
  -3   3  14        7.06        9.59      1.09 o 
  -2   3  14        5.55        4.29      0.76 o 
  -1   3  14       19.80       20.10      0.96 o 
   0   3  14        1.12        0.86      0.37 o 
   1   3  14      191.37      183.66      3.87 o 
   2   3  14        0.19        0.20      0.27 o 
   3   3  14       12.34       11.81      1.47 o 
   4   3  14        5.21        3.84      3.42 o 
  -4   4  14        0.37        0.80      0.93 o 
  -3   4  14        8.44        7.12      1.23 o 
  -2   4  14        1.98        1.84      0.50 o 
  -1   4  14        2.40        2.32      0.60 o 
   0   4  14       16.57       17.85      1.02 o 
   1   4  14       34.80       35.39      1.59 o 
   2   4  14       21.27       19.90      1.00 o 
   3   4  14        1.33        0.67      0.56 o 
  -3   5  14        2.37        4.97      1.09 o 
  -2   5  14        4.94        4.05      0.85 o 
  -1   5  14       14.57       15.13      1.12 o 
   0   5  14        0.03       -0.17      0.27 o 
   1   5  14        0.77        0.61      0.36 o 
   2   5  14       22.77       20.84      0.94 o 
   3   5  14       21.71       29.77      1.84 o 
  -3   6  14        6.07        5.35      1.70 o 
  -2   6  14        3.99        3.73      0.84 o 
  -1   6  14        0.42        0.43      0.51 o 
   0   6  14        3.33        3.51      0.59 o 
   1   6  14        0.16        0.22      0.31 o 
   2   6  14        4.27        4.38      0.76 o 
   3   6  14        3.14        3.45      1.35 o 
  -3   7  14        1.55        1.50      0.71 o 
  -2   7  14        1.14        0.45      0.80 o 
  -1   7  14       17.18       20.68      2.15 o 
   0   7  14       27.11       32.32      1.30 o 
   1   7  14        0.22        0.92      0.51 o 
   2   7  14        0.92        1.65      0.49 o 
   3   7  14        6.42        9.05      2.84 o 
  -2   8  14        0.08        0.05      0.67 o 
  -1   8  14        5.05        6.68      1.18 o 
   0   8  14        0.58        0.81      0.53 o 
   1   8  14        0.30        0.02      0.30 o 
   2   8  14        0.64        2.77      0.59 o 
  -1   9  14       20.94       31.96      2.68 o 
   0   9  14        7.63        8.28      1.26 o 
   1   9  14        0.22        0.82      0.56 o 
  -3   1  15       17.26       17.22      2.05 o 
  -2   1  15        0.33        0.00      0.67 o 
  -1   1  15        1.69        2.13      0.51 o 
   0   1  15        5.47        5.20      0.61 o 
   1   1  15       26.05       22.51      0.83 o 
   2   1  15        3.45        1.95      0.52 o 
   3   1  15        7.00        5.74      4.13 o 
  -3   2  15        1.23       -0.13      0.49 o 
  -2   2  15        7.56        7.05      2.07 o 
  -1   2  15        0.11        0.36      0.54 o 
   0   2  15       35.01       38.61      1.91 o 
   1   2  15       10.84       11.58      1.01 o 
   2   2  15       24.50       26.38      1.07 o 
   3   2  15        0.02        0.29      0.64 o 
  -3   3  15        3.75        3.95      1.47 o 
  -2   3  15        7.04        7.15      1.08 o 
  -1   3  15        0.47        0.65      0.39 o 
   0   3  15        1.12        1.36      0.67 o 
   1   3  15       26.79       25.21      1.24 o 
   2   3  15       15.20       18.89      1.17 o 
   3   3  15        0.41        0.50      0.50 o 
  -3   4  15       19.57       24.49      1.81 o 
  -2   4  15        4.95        4.44      0.94 o 
  -1   4  15       38.20       37.36      1.56 o 
   0   4  15        5.41        4.61      0.79 o 
   1   4  15        7.81        9.83      0.65 o 
   2   4  15        0.34        0.69      0.44 o 
   3   4  15        0.57        0.08      0.49 o 
  -2   5  15        1.76        2.21      1.00 o 
  -1   5  15        0.45        0.19      0.44 o 
   0   5  15        0.08        0.63      0.45 o 
   1   5  15        9.96        9.70      0.82 o 
   2   5  15        5.22        5.56      0.54 o 
  -2   6  15        1.68        1.01      0.63 o 
  -1   6  15       13.38       17.48      1.16 o 
   0   6  15       26.43       33.25      2.17 o 
   1   6  15        0.70        1.19      0.53 o 
   2   6  15        5.12        3.85      0.68 o 
  -2   7  15        1.67        0.97      0.84 o 
  -1   7  15        0.39       -0.46      0.72 o 
   0   7  15        0.60        0.12      0.43 o 
   1   7  15        2.52        1.74      0.50 o 
  -1   8  15        1.54        1.04      1.12 o 
   0   8  15        4.74        6.07      0.89 o 
  -2   0  16        5.91        7.71      1.23 o 
  -1   0  16       12.68       12.00      6.54 o 
   0   0  16        9.53       13.31      1.49 o 
   1   0  16        0.22        0.89      0.77 o 
   2   0  16       12.56        9.27      2.20 o 
  -2   1  16        3.03        3.00      1.07 o 
  -1   1  16        8.03        5.73      2.53 o 
   0   1  16        0.01       -0.24      0.32 o 
   1   1  16        2.81        2.16      0.54 o 
   2   1  16        1.82        1.14      0.43 o 
  -2   2  16        3.34        3.07      1.06 o 
  -1   2  16       11.43        6.69      2.61 o 
   0   2  16        2.56        1.30      0.45 o 
   1   2  16        0.65        1.08      0.43 o 
   2   2  16        4.07        3.90      0.44 o 
  -2   3  16        3.31        3.29      0.88 o 
  -1   3  16        1.17        0.70      0.85 o 
   0   3  16        0.35        0.14      0.38 o 
   1   3  16        1.41        1.01      0.55 o 
   2   3  16       10.05        8.53      0.87 o 
  -2   4  16        3.50        4.04      1.03 o 
  -1   4  16        3.44        2.63      0.74 o 
   0   4  16       45.79       47.30      2.50 o 
   1   4  16        0.29        0.57      0.39 o 
  -1   5  16        0.60        0.62      0.49 o 
   0   5  16        3.69        3.06      0.82 o 
   1   5  16       20.10       21.24      1.44 o 
   0   6  16        0.76        0.29      0.47 o 
   0   1  17        1.55        1.23      0.62 o 
                                                 
